# Supplementary material for: Machine learning assisted dynamic phenotypes and genomic variants help understand the ecotype divergence in rapeseed
Source: Front Plant Sci. 2022 Nov 15;13:1028779. doi: 10.3389/fpls.2022.1028779 (PMC9705987; doi:10.3389/fpls.2022.1028779)
Supplement: Supplementary file 3 [file Table_1.xlsx]

## Sheet: Sheet1
Supplementary Table S1. Summary of the rapeseed lines used in this study
Code	Code for phenotyping	Variety	Origin	Ecotype	No. of PE readsa	Bases(Gb)a	Sequence Depthb
1-C3	P191	Brutor	France	Spring	24039671	4.80793	3.08091
2-A3	P203	Matador	Sweden	Semi-winter	26481151	5.29623	3.35732
7y193	P227	Cresor	France	Spring	32070482	6.4141	4.24836
7y304	P225	Niklas	Sweden	Spring	31602971	6.32059	4.06559
7y318	P230	Optima	Denmark	Spring	27981780	5.59636	3.72299
7y408	P217	CENN	Unknown	Semi-winter	28934913	5.78698	3.3761
7y451	P205	Wapal	Unknown	Winter	26043123	5.20862	3.28852
7y489	P218	Comet	Denmark	Spring	27441670	5.48833	3.06274
7y490	P219	Conzuul	Unknown	Semi-winter	26936262	5.38725	2.98524
7y493	P220	Erglu	Germany	Spring	24989116	4.99782	2.73938
7y494	P221	Erra	Germany	Semi-winter	22443572	4.48871	2.97901
7y503	P223	GULLR	Sweden	Spring	24359208	4.87184	3.10441
Bn-10	P197	Panter	Sweden	Winter	46688348	9.3377	6.39476
Bn-11	P198	sollox	Germany	Winter	44018323	8.80366	5.61697
Bn-13	P199	Quinta	Germany	Winter	29318008	5.8636	3.70262
Bn-14	P200	Ramses	France	Winter	51868355	10.3737	7.22814
Bn-15	P201	Slovenska Krajova	Czech Republic	Winter	43244613	8.6489	5.95026
Bn-16	P207	Altex	Canada	Spring	65299118	13.0598	7.96559
Bn-21	P209	Drakkar	France	Spring	34519549	6.90392	4.4636
Bn-3	P192	Bienvenu	France	Winter	42010969	8.40219	5.23011
Bn-31	P211	Lirason	Germany	Semi-winter	34732925	6.94658	4.39
Bn-36	P212	OroDH	Germany	Spring	48232329	9.6465	6.62897
Bn-39	P213	Tribune	Canada	Spring	40642039	8.12844	4.96622
Bn-4	P193	Darmor	France	Winter	40035173	8.007	4.97166
Bn-42	P214	WestarDH10	Canada	Spring	26293005	5.2586	3.20844
Bn-43	P215	Yudal	France	Semi-winter	36509027	7.30181	4.44305
Bn-5	P194	Express	Germany	Winter	33496733	6.69937	4.41278
Bn-7	P195	Ceres	Germany	Winter	42078052	8.41557	5.43502
g002	P002	Zhongza-H8002	Hubei (China)	Spring	64598740	12.9197	8.74136
g004	P004	Zhongyou9636	Hubei (China)	Semi-winter	33828004	6.7656	4.52836
g007	P007	Impulse	Australia	Spring	45441486	9.0883	6.52788
g010	P010	Monty	Australia	Semi-winter	26340719	5.26814	3.53702
g011	P011	A1066	Hubei (China)	Spring	38221071	7.64421	5.0821
g013	P013	25P34-1	Hubei (China)	Semi-winter	21968917	4.39378	2.85419
g015	P015	Xiangyou15	hunan (China)	Semi-winter	44558509	8.9117	6.12915
g016	P016	Huashuang5	Hubei (China)	Semi-winter	120425517	24.0851	16.2001
g017	P017	Zhongshuang9	Hubei (China)	Semi-winter	49734719	9.94694	6.37133
g018	P018	H090	Yunnan (China)	Semi-winter	31531195	6.30624	4.12267
g024	P024	Quantum(oo)	Canada	Spring	64716557	12.9433	8.23277
g026	P026	G1028	Europe	Spring	30442321	6.08846	5.06551
g027	P027	SC-UG3	Canada	Spring	30159926	6.03199	4.26744
g028	P028	Pinnade(TT)	Australia	Semi-winter	43866002	8.7732	5.67482
g030	P030	G1032	Hubei (China)	Semi-winter	28331174	5.66623	3.79501
g031	P031	Wuxue2004	Hubei (China)	Semi-winter	44874295	8.97486	5.67901
g032	P032	SC-UG6	Hubei (China)	Spring	40017086	8.00342	4.92202
g035	P035	G1037	Hubei (China)	Semi-winter	41866534	8.37331	5.89041
g037	P037	Surpass-600(TT)	Australia	Spring	38021623	7.60432	4.65672
g038	P038	Roundup	Canada	Spring	37299713	7.45994	4.17977
g039	P039	Alto(oo)	Australia	Semi-winter	36822064	7.36441	4.79037
g040	P040	25CC3	Australia	Spring	44599181	8.91984	6.45124
g041	P041	25CC1	Australia	Spring	34122697	6.82454	4.72903
g044	P044	Xiwang106	Hubei (China)	Semi-winter	50879821	10.176	7.05296
g045	P045	24101	Hubei (China)	Semi-winter	69939840	13.988	9.86757
g046	P046	Fuyou2	Sichuan (China)	Spring	34652289	6.93046	4.88249
g047	P047	Fan15	Hubei (China)	Semi-winter	56823699	11.3647	7.76277
g048	P048	Deyou890	Sichuan (China)	Semi-winter	32622691	6.52454	4.55199
g049	P049	25yangsheng	Hubei (China)	Semi-winter	45315182	9.06304	6.2492
g050	P050	Chuan91	Sichuan (China)	Semi-winter	54545640	10.9091	7.31089
g052	P052	Huyou14	Shanghai (China)	Semi-winter	42169054	8.43381	5.90575
g053	P053	Huyou15	Shanghai (China)	Semi-winter	30069372	6.01387	4.06425
g056	P056	Shenyouqing	Shanghai (China)	Semi-winter	25738793	5.14776	3.0893
g057	P057	G1060	Hubei (China)	Semi-winter	64177877	12.8356	8.78786
g058	P058	G1061	Hubei (China)	Semi-winter	32597471	6.51949	3.98559
g062	P062	G1065	Hubei (China)	Semi-winter	27146316	5.42926	3.7432
g063	P063	G1066	Hubei (China)	Semi-winter	23566220	4.71324	2.9968
g064	P064	G1067	Hubei (China)	Semi-winter	21716517	4.3433	2.82582
g065	P065	G1068	Hubei (China)	Semi-winter	37419181	7.48384	4.2816
g066	P066	G1069	Hubei (China)	Semi-winter	32529033	6.50581	4.36353
g067	P067	G1070	Hubei (China)	Semi-winter	30514575	6.10292	3.77983
g068	P068	G1071	Hubei (China)	Semi-winter	25956848	5.19137	3.37619
g070	P070	G1073	Hubei (China)	Semi-winter	26151166	5.23023	3.52668
g072	P072	G1075	Hubei (China)	Semi-winter	29672332	5.93447	3.75964
g073	P073	G1076	Hubei (China)	Semi-winter	26653606	5.33072	3.32406
g074	P074	G1077	Hubei (China)	Semi-winter	27297662	5.45953	3.62432
g075	P075	G1078	Hubei (China)	Semi-winter	22154412	4.43088	2.80275
g076	P076	G1080	Hubei (China)	Semi-winter	20782894	4.15658	2.56744
g077	P077	G1081	Hubei (China)	Semi-winter	26827310	5.36546	3.44992
g078	P078	G1082	Hubei (China)	Semi-winter	28807608	5.76152	3.62087
g079	P079	G1083	Hubei (China)	Semi-winter	28197309	5.63946	3.66662
g080	P080	Huashuang4	Hubei (China)	Semi-winter	34014761	6.80295	4.56911
g082	P082	1728-1	Hubei (China)	Semi-winter	31556979	6.3114	3.6667
g084	P084	25Z0065-1	Hubei (China)	Semi-winter	26585420	5.31708	3.38302
g085	P085	24R14	Hubei (China)	Semi-winter	27082358	5.41647	3.30144
g088	P088	Rongyou4	Sichuan (China)	Semi-winter	29271514	5.8543	3.60012
g089	P089	Mianyou12	Sichuan (China)	Semi-winter	28844203	5.76884	3.58526
g090	P090	Zheshuang3	Zhejiang (China)	Semi-winter	31330201	6.26604	4.05929
g091	P091	Chuanyou58	Sichuan (China)	Semi-winter	26219275	5.24385	3.44759
g092	P092	324	Hubei (China)	Semi-winter	20275276	4.05506	2.56945
g093	P093	4014	Hubei (China)	Semi-winter	20129994	4.026	2.49933
g094	P094	84001	Hubei (China)	Semi-winter	85527083	17.1054	11.8644
g096	P096	Aijiazao	Hunan (China)	Semi-winter	26560733	5.31215	3.32515
g097	P097	Baihua	Hubei (China)	Semi-winter	74472605	14.8945	9.83846
g099	P099	Bolko	Europe	Winter	25028874	5.00577	3.36686
g100	P100	Chengdu186	Chengdu (China)	Semi-winter	54876849	10.9754	6.48138
g101	P101	Cibrabra	Europe	Semi-winter	23472772	4.69455	3.03917
g103	P103	Huyou9-11	Shanghai (China)	Semi-winter	63811344	12.7623	8.25527
g104	P104	Jiayou3	Canada	Semi-winter	30053145	6.01063	3.83726
g105	P105	Ningyou7	Jiangsu (China)	Semi-winter	28216872	5.64337	3.80671
g106	P106	Nonglin22	Japan	Semi-winter	55135887	11.0272	4.95608
g107	P107	Nonglin40	Japan	Semi-winter	30900186	6.18004	3.78617
g108	P108	Tieganqing	China	Semi-winter	28063631	5.61273	3.73623
g109	P109	Xinghuahuang	China	Semi-winter	30752863	6.15057	3.7869
g110	P110	Yunyou-8	Yunnan (China)	Semi-winter	19772411	3.95448	2.52497
g112	P112	91806huashuang3	Hubei (China)	Semi-winter	28259514	5.6519	3.71
g113	P113	Bvonowshi-DH	Europe	Semi-winter	25423767	5.08475	3.35674
g114	P114	NingRS-1	Jiangsu (China)	Semi-winter	32958127	6.5916	4.16357
g115	P115	YD18-DH	Hubei (China)	Semi-winter	33676126	6.73523	4.48094
g116	P116	Ganyou12	Jiangxi (China)	Semi-winter	40589780	8.11796	5.40822
g117	P117	Gannaizi-1	Hubei (China)	Semi-winter	40922593	8.18452	5.37097
g118	P118	Guizhouqianxuan	Guizhou (China)	Semi-winter	40026279	8.00526	5.5535
g119	P119	Gulliver	Europe	Semi-winter	38373568	7.67471	5.27906
g120	P120	H-30	Europe	Winter	47152717	9.43054	6.74369
g121	P121	H-47	Europe	Semi-winter	38920816	7.78416	5.37134
g124	P124	Cao221167	Canada	Semi-winter	33005061	6.60101	4.44575
g125	P125	Zayuan1	Hubei (China)	Semi-winter	36614581	7.32292	4.87895
g126	P126	Kangnongda	Hubei (China)	Semi-winter	85268636	17.0537	11.8127
g127	P127	018A1	Australia	Semi-winter	86346272	17.2693	11.4428
g130	P129	G1135	Hubei (China)	Semi-winter	28166118	5.63322	3.8018
g131	P130	Jia99H99-15NR	Canada	Semi-winter	32638705	6.52774	4.1177
g135	P132	G1141	Hubei (China)	Semi-winter	36791204	7.35824	4.79916
g136	P133	Jia99/98	Canada	Semi-winter	39920943	7.98419	5.47159
g138	P135	GanganF7	Hubei (China)	Semi-winter	66001372	13.2003	8.51137
g140	P137	25Z0065-2	Hubei (China)	Semi-winter	39297959	7.85959	5.35227
g142	P139	ZY821	Hubei (China)	Semi-winter	140931881	28.1864	18.7082
g143	P140	s1	Hubei (China)	Semi-winter	93066776	18.6134	12.0188
g146	P143	m202	Hubei (China)	Semi-winter	55496926	11.0994	6.80916
g148	P145	Bronowski	Europe	Semi-winter	37933264	7.58665	5.04245
g149	P146	G1155	Hubei (China)	Semi-winter	29451978	5.8904	4.07622
g150	P147	Chuanyou11	Sichuan (China)	Semi-winter	24996390	4.99928	3.37396
g151	P148	Dac-chosen	Europe	Semi-winter	25869810	5.17396	3.49001
g152	P149	Rexi	Europe	Semi-winter	37380345	7.47607	5.21276
g153	P150	Fu2	China	Semi-winter	25955585	5.19112	3.4154
g154	P151	Ganyou2	Jiangxi (China)	Semi-winter	38146485	7.6293	5.29264
g155	P152	Ganyou3	Jiangxi (China)	Semi-winter	39801366	7.96027	5.54841
g156	P153	Ganyou14	Jiangxi (China)	Semi-winter	34747838	6.94957	4.63578
g157	P154	Guizhouqianxuan6	Guizhou (China)	Semi-winter	37569163	7.51383	5.52338
g158	P155	Huayou11	Hubei (China)	Semi-winter	33099008	6.6198	4.60749
g159	P156	Huayou14	Hubei (China)	Semi-winter	35778112	7.15562	4.92264
g160	P157	Huayou4	Hubei (China)	Semi-winter	52165771	10.4332	7.13215
g161	P158	Huayou5	Hubei (China)	Semi-winter	42588464	8.51769	5.55749
g162	P159	Huayou6	Hubei (China)	Semi-winter	60750483	12.1501	8.47719
g163	P160	Huayou10	Hubei (China)	Semi-winter	42038194	8.40764	5.77989
g164	P161	Huyou9	Shanghai (China)	Semi-winter	46414573	9.28291	6.4508
g165	P162	Jet-Ne21	Europe	Semi-winter	44089082	8.81782	6.10885
g166	P163	Naleo	Europe	Semi-winter	44567769	8.91355	6.15626
g167	P164	Nilla	Europe	Semi-winter	36725824	7.34516	4.8478
g168	P165	Primo	Europe	Semi-winter	34847533	6.96948	4.74113
g169	P166	Puyou3	China	Semi-winter	35896146	7.17923	4.90147
g170	P167	G1178	Japan	Semi-winter	75115670	15.0231	9.93982
g172	P169	Willi	Europe	Semi-winter	25772798	5.15456	3.39639
g173	P170	Wuo	Europe	Semi-winter	26086212	5.21724	3.4713
g174	P171	Xiangnongyou2	Hunan (China)	Semi-winter	26819994	5.364	3.78145
g175	P172	Xiangnongyou3	Hunan (China)	Semi-winter	24799381	4.95988	3.35401
g176	P173	Youguangye	Hubei (China)	Semi-winter	31400576	6.28014	4.11343
g177	P174	Ningyou7-DH3	Jiangsu (China)	Semi-winter	31097821	6.21956	4.0534
g178	P175	Shan115-2-1	China	Semi-winter	31811784	6.36236	4.27127
g179	P176	Zheyou7	Zhejiang (China)	Semi-winter	81953472	16.3907	10.2584
g180	P177	Qingyou2	Qinghai (China)	Semi-winter	26644069	5.32881	3.50596
g181	P178	Fuyou1	China	Semi-winter	72492881	14.4986	9.09599
g182	P179	YP1-DH	China	Semi-winter	39531290	7.90626	5.48424
g183	P180	SV-pyriter	Canada	Semi-winter	34363511	6.8727	4.68775
g185	P182	308-2	China	Semi-winter	31874894	6.37498	4.08603
g188	P185	629-4	China	Semi-winter	28743587	5.74872	3.69411
g189	P186	529-1	China	Semi-winter	34356910	6.87138	4.65518
g190	P187	264-1	China	Semi-winter	103346368	20.6693	13.8157
g191	P188	473-1	China	Semi-winter	39242218	7.84844	5.31751
g192	P189	473-2	China	Semi-winter	21053783	4.21076	2.86038
Liho	P231	Liho	Germany	Winter	49598467	9.91969	6.08938
Ningyou	P216	Ningyou	Shanghai(China)	Semi-winter	77038857	12.4803	9.45657
Tapidor	P204	Tapidor	France	Winter	66966927	13.3934	8.89213
ZS11	P232	Zhongshuang11	Hubei(China)	Semi-winter	65073750	13.0147	13.7076
a: the data was obtained from previous study (Wang et al., 2018).
b: the fold-coverage wascalculated based on the newly published rapeseed cultivar ZS11 genome (Song et al. 2020).
Wang, B., Wu, Z., Li, Z., Zhang, Q., Hu, J., Xiao, Y., Cai, D., Wu, J., King, G.J., Li, H., et al. (2018). Dissection of the genetic architecture of three seed-quality traits and consequences for breeding in Brassica napus. Plant Biotechnol. J. 16, 1336-1348.
Song, J., Guan, Z., Hu, J., Guo, C., Yang, Z., Wang, S., Liu, D., Wang, B., Lu, S., Zhou, R., et al. (2020). Eight high-quality genomes reveal pan-genome architecture and ecotype differentiation of Brassica napus. Nat. Plants 6, 34-45.
