# Supplementary material for: Machine learning assisted dynamic phenotypes and genomic variants help understand the ecotype divergence in rapeseed
Source: Front Plant Sci. 2022 Nov 15;13:1028779. doi: 10.3389/fpls.2022.1028779 (PMC9705987; doi:10.3389/fpls.2022.1028779)
Supplement: Supplementary file 5 [file Table_4.xlsx]

## Sheet: Sheet1
Supplementary Table S4. Phenotypic variation and broad-sense heritability of 41 i-traits
Trait	Stage	Min	Max	Mean	Coef.var	P value (Shapiro-Wilk test)	Range Fold	Heritability (H2)
GCV_TV	1	2.63264	8.74931	5.43864	0.238787	0.651715	3.32339	0.582879
	2	2.66633	11.6921	6.05845	0.2602	0.262229	4.38509	0.67551
	3	3.75469	12.1256	7.02283	0.248592	0.15938	3.22945	0.682236
	4	4.15151	14.5572	8.31153	0.248013	0.039439	3.50647	0.743001
	5	5.75709	16.6018	10.2955	0.213592	0.342309	2.88372	0.720518
	6	6.70714	20.6985	12.702	0.228908	0.115225	3.08604	0.823913
	7	10.2513	34.9219	19.8911	0.239402	0.105751	3.40658	0.853427
	8	9.58457	30.8548	19.772	0.230205	0.00426415	3.21921	0.83618
	9	11.0533	34.2293	22.1666	0.22502	0.088453	3.09674	0.815971
	10	11.8696	35.4666	23.3728	0.218233	0.264806	2.98803	0.71625
	11	14.0551	44.3857	28.623	0.194448	0.0307095	3.15798	0.71547
M_TEX_TV	1	0.0484275	0.191809	0.123058	0.284379	0.264637	3.96075	0.594151
	2	0.0535465	0.319135	0.151222	0.31453	0.382587	5.95996	0.706469
	3	0.0797477	0.350848	0.192348	0.308094	0.279203	4.39948	0.699339
	4	0.10272	0.517134	0.251692	0.31493	0.00931366	5.0344	0.75939
	5	0.1507	0.643057	0.34457	0.290021	0.284258	4.26713	0.757692
	6	0.200066	0.851338	0.476023	0.292143	0.0380764	4.25529	0.81459
	7	0.308686	1.42986	0.78015	0.305386	0.00505139	4.63209	0.842122
	8	0.32032	1.30795	0.784401	0.293136	0.00988929	4.08327	0.847741
	9	0.374041	1.65106	0.940359	0.291524	0.0344943	4.41411	0.828681
	10	0.430647	1.7335	1.06009	0.276645	0.647627	4.02534	0.68454
	11	0.500701	2.421	1.38171	0.232313	0.110396	4.83522	0.699721
SE_TEX_TV	1	0.615545	1.33538	0.982478	0.169005	0.345395	2.16943	0.666073
	2	0.606416	1.64268	1.03033	0.189183	0.769008	2.70884	0.768859
	3	0.701262	1.67751	1.13553	0.184095	0.08479	2.39213	0.756093
	4	0.75615	1.77946	1.23218	0.191608	0.0362667	2.35331	0.815659
	5	0.932936	2.10052	1.46457	0.173977	0.182443	2.25152	0.806852
	6	1.0925	2.54525	1.73968	0.177647	0.00428134	2.32975	0.850523
	7	1.46616	3.74409	2.5212	0.190893	0.357331	2.55367	0.877288
	8	1.59698	3.72186	2.62495	0.175371	0.0101007	2.33056	0.870325
	9	1.67563	3.98637	2.80472	0.179674	0.000919956	2.37903	0.875654
	10	1.93106	4.32244	3.09297	0.158934	0.0413979	2.23838	0.80107
	11	1.68996	5.9256	3.58519	0.16924	0.602424	3.50636	0.696207
S_TEX_TV	1	0.380563	0.570691	0.489636	0.0889733	0.0284321	1.49959	0.658953
	2	0.376984	0.621597	0.500922	0.0967807	0.36026	1.64887	0.763026
	3	0.408568	0.626519	0.524965	0.0907904	0.000157144	1.53345	0.749336
	4	0.429817	0.640218	0.545018	0.0904685	0.00203105	1.48951	0.809778
	5	0.47853	0.677473	0.58816	0.0749612	0.00486395	1.41574	0.792029
	6	0.520334	0.717897	0.628629	0.0707389	4.24063e-06	1.37968	0.826877
	7	0.594511	0.789206	0.709691	0.0597945	5.58243e-05	1.32749	0.887704
	8	0.61197	0.788219	0.718438	0.0531072	6.36189e-06	1.288	0.870701
	9	0.625558	0.799394	0.730957	0.0532478	3.49387e-07	1.27789	0.873682
	10	0.657873	0.812032	0.751043	0.0424825	0.000133336	1.23433	0.818982
	11	0.687479	0.855608	0.776328	0.0391384	0.00103932	1.24456	0.737426
MU3_TEX_TV	1	3.18385	20.6672	9.26929	0.38494	0.0370048	6.49126	0.708979
	2	2.74324	24.7073	9.46526	0.428081	0.0134849	9.00658	0.791521
	3	3.82307	25.8756	11.5427	0.40228	0.117108	6.76828	0.779159
	4	4.11883	33.3606	12.3502	0.447009	0.0559463	8.09954	0.813721
	5	6.51657	40.3959	17.6641	0.379921	0.178939	6.19895	0.833547
	6	9.13707	55.119	24.8905	0.375269	0.0828624	6.03246	0.859298
	7	14.9112	142.361	60.9226	0.42534	0.182806	9.54729	0.86364
	8	23.7133	171.021	72.0813	0.374799	0.702439	7.21203	0.82128
	9	21.5328	157.46	76.1476	0.39299	0.183873	7.31255	0.878123
	10	32.3736	245.048	102.341	0.375738	0.395966	7.56939	0.855686
	11	27.0421	533.543	140.57	0.474122	1.40425e-05	19.7301	0.494504
U_TEX_TV	1	0.949717	0.986367	0.967428	0.00884582	0.157836	1.03859	0.550629
	2	0.921299	0.982743	0.954727	0.0130828	0.373829	1.06669	0.63355
	3	0.902453	0.974686	0.938294	0.0178032	0.173726	1.08004	0.64601
	4	0.834163	0.965148	0.91225	0.0260416	0.0121665	1.15703	0.676297
	5	0.815235	0.947856	0.885116	0.031595	0.201579	1.16268	0.690342
	6	0.769443	0.932228	0.850038	0.0418535	0.156723	1.21156	0.756549
	7	0.735706	0.91838	0.822449	0.0507891	0.00239795	1.2483	0.782963
	8	0.750908	0.92645	0.829678	0.0491557	0.00621999	1.23377	0.806775
	9	0.702658	0.908948	0.795537	0.0577565	0.0166303	1.29358	0.776038
	10	0.662831	0.927301	0.783255	0.0659588	0.0837986	1.399	0.606121
	11	0.651335	0.840303	0.732465	0.0550077	0.0683148	1.29012	0.642629
E_TEX_TV	1	0.0795563	0.253589	0.17012	0.235583	0.0322666	3.18754	0.572511
	2	0.0982165	0.376335	0.225123	0.244729	0.343392	3.83169	0.650524
	3	0.137078	0.438534	0.294156	0.23911	0.236355	3.19916	0.654857
	4	0.18324	0.653813	0.390142	0.235169	0.00234664	3.56807	0.689427
	5	0.254625	0.761735	0.495036	0.212864	0.0642904	2.9916	0.697632
	6	0.323329	0.9296	0.627045	0.206261	0.00819385	2.87509	0.760825
	7	0.395723	1.12298	0.754312	0.210994	9.05732e-06	2.8378	0.794795
	8	0.366501	1.06599	0.739519	0.211372	0.000267241	2.90856	0.808213
	9	0.434537	1.2339	0.857907	0.200258	0.000836705	2.83958	0.789126
	10	0.386348	1.36311	0.919576	0.206588	0.271528	3.52819	0.616839
	11	0.557502	1.49514	1.12244	0.151489	0.000749573	2.68185	0.681037
PAR_TV	1	0.0505983	0.137966	0.0762812	0.200174	2.72038e-06	2.72668	0.581119
	2	0.0407193	0.111502	0.0672133	0.193438	0.0151094	2.73829	0.773332
	3	0.0402	0.133164	0.0686768	0.218818	8.82858e-08	3.31255	0.767423
	4	0.0257927	0.148647	0.0543988	0.335654	9.50664e-12	5.76316	0.857158
	5	0.0280563	0.254559	0.0566687	0.456593	3.12897e-18	9.07313	0.855828
	6	0.025345	0.199954	0.0519458	0.537279	9.17021e-19	7.88929	0.909194
	7	0.013903	0.099974	0.0311331	0.417327	1.38616e-10	7.19082	0.905337
	8	0.0136263	0.110782	0.0350429	0.443262	3.61489e-12	8.12999	0.927205
	9	0.01361	0.105839	0.032794	0.43411	1.15662e-08	7.77656	0.880037
	10	0.0111713	0.124099	0.0391487	0.484445	6.00664e-05	11.1087	0.739739
	11	0.013406	0.0731987	0.0276745	0.336728	7.94378e-06	5.46014	0.488488
TPA_TV	1	18615	69399.3	44775.5	0.264989	0.159439	3.72814	0.549441
	2	19097.3	129163	62212.5	0.309486	0.862335	6.76341	0.709378
	3	34686	136903	85683.3	0.275295	0.209612	3.94691	0.645123
	4	47881.5	238440	123043	0.277793	0.0291343	4.97979	0.675044
	5	72091	266444	162532	0.25183	0.316901	3.69594	0.690337
	6	94097.3	337792	214759	0.247829	0.210926	3.58981	0.755683
	7	113685	390425	256322	0.246855	0.00532259	3.43427	0.780892
	8	102176	366038	245092	0.250812	0.011233	3.58243	0.805263
	9	127197	445619	298012	0.238048	0.0390578	3.50338	0.774039
	10	100855	512868	318063	0.253708	0.121078	5.0852	0.6093
	11	195352	530220	396246	0.168391	0.0953051	2.71417	0.645621
FDNIC_TV	1	1.33137	1.5237	1.44013	0.0273555	0.0310586	1.14446	0.43674
	2	1.36882	1.56258	1.47787	0.0239918	0.0838767	1.14155	0.45982
	3	1.41824	1.57852	1.50608	0.0235327	0.0583161	1.11301	0.538502
	4	1.42173	1.60185	1.53918	0.0232257	0.00746715	1.12669	0.578014
	5	1.50402	1.63578	1.57373	0.0182605	0.0299234	1.08761	0.603498
	6	1.52128	1.66581	1.60315	0.0192266	0.00359122	1.09501	0.707885
	7	1.29206	1.67844	1.62135	0.0282908	3.81267e-11	1.29904	0.71598
	8	1.08734	1.67571	1.60628	0.0443322	9.35399e-14	1.54111	0.783682
	9	1.33445	1.69701	1.63662	0.029558	1.55071e-07	1.27169	0.802008
	10	1.04548	1.71704	1.62792	0.0481466	9.75561e-19	1.64234	0.646182
	11	1.5366	1.72401	1.67632	0.0154268	7.18244e-05	1.12196	0.556481
W_TV	1	210.333	523	359.921	0.152189	0.764887	2.48653	0.589199
	2	259	603.5	414.647	0.152766	0.215144	2.33012	0.528157
	3	301.667	717	473.981	0.152489	0.909498	2.3768	0.608507
	4	334	803	544.879	0.170303	0.109572	2.40419	0.591928
	5	425.667	916.5	614.101	0.152429	0.573157	2.15309	0.617306
	6	483.667	945	693.002	0.13768	0.286258	1.95382	0.66574
	7	531	1049.5	754.837	0.136679	0.0722187	1.97646	0.73437
	8	530.667	991	751.216	0.127186	0.0632984	1.86746	0.624245
	9	571	1085	810.402	0.134486	0.124081	1.90018	0.766361
	10	608	1151.33	855.675	0.120606	0.319317	1.89364	0.596193
	11	583	1121.33	918.922	0.113983	0.0150447	1.92338	0.254039
H_TV	1	213	497.5	360.857	0.160028	0.145601	2.33568	0.570917
	2	201	575.5	415.18	0.163406	0.926153	2.86318	0.619849
	3	237	697.333	474.504	0.164493	0.360834	2.94233	0.63119
	4	320.667	731.667	552.455	0.143764	0.8722	2.2817	0.569243
	5	400.333	805.333	609.099	0.139746	0.531503	2.01166	0.585247
	6	466.667	867	683.495	0.129035	0.0773872	1.85786	0.70895
	7	458.333	982	710.534	0.135631	0.871579	2.14255	0.681195
	8	517.333	1012	719.694	0.12151	0.521801	1.95619	0.653919
	9	527.333	1061.5	766.86	0.131958	0.121055	2.01296	0.758603
	10	553	1104	823.636	0.131127	0.578181	1.99638	0.653329
	11	473.5	1197	890.398	0.119996	9.98564e-05	2.52798	0.380938
HWR_TV	1	0.64385	1.63563	1.02029	0.141651	0.027611	2.54039	0.114326
	2	0.70155	2.1194	1.02255	0.151168	0.00468924	3.02103	0.061709
	3	0.72943	2.01266	1.02194	0.152245	0.00376983	2.75922	0.310524
	4	0.70973	1.29996	1.00718	0.111341	0.0505696	1.83163	0
	5	0.791392	1.30345	1.01994	0.0852982	0.012945	1.64703	0.113285
	6	0.295997	0.594417	0.448363	0.124615	0.342499	2.00819	0.77286
	7	0.756291	1.42542	1.07324	0.0903704	0.0880633	1.88475	0.117058
	8	0.830042	1.37035	1.05256	0.0878177	0.0200242	1.65094	0
	9	0.883648	1.26744	1.06448	0.0740364	0.825127	1.43433	0
	10	0.8333	1.30971	1.04687	0.0750665	0.358221	1.57172	0.166351
	11	0.832939	1.27112	1.03828	0.0789748	0.218144	1.52606	0.0661958
R_TV	1	0.200222	0.506778	0.341779	0.155728	0.633275	2.53107	0.760851
	2	0.223884	0.525206	0.358523	0.136136	0.317787	2.34589	0.732208
	3	0.22545	0.51323	0.375317	0.136438	0.7135	2.27647	0.765876
	4	0.246616	0.528032	0.40423	0.131204	0.279314	2.14111	0.653023
	5	0.305717	0.56867	0.43085	0.120665	0.562457	1.86012	0.760114
	6	0.295997	0.594417	0.448363	0.124615	0.342499	2.00819	0.77286
	7	0.278361	0.626597	0.474405	0.135817	0.410362	2.25102	0.794208
	8	0.245122	0.614183	0.444422	0.159253	0.430912	2.50562	0.795069
	9	0.317844	0.623439	0.477197	0.14727	0.108171	1.96146	0.786569
	10	0.223622	0.650779	0.444697	0.192958	0.127313	2.91017	0.74629
	11	0.295598	0.613095	0.474148	0.128674	0.618681	2.07408	0.398678
FDIC_TV	1	1.57539	1.76261	1.68497	0.0210596	0.0744353	1.11884	0.377628
	2	1.56084	1.79326	1.70319	0.0254838	0.304145	1.14891	0.586573
	3	1.63	1.82435	1.71225	0.0210172	0.438892	1.11923	0.360082
	4	1.63884	1.81322	1.7201	0.0190269	0.276558	1.1064	0.465293
	5	1.67533	1.80975	1.7401	0.014509	0.272121	1.08024	0.361086
	6	1.67531	1.81835	1.76265	0.0160048	0.0102003	1.08539	0.615145
	7	0.756291	1.42542	1.07324	0.0903704	0.0880633	1.88475	0.117058
	8	1.66456	1.83379	1.77172	0.0204578	5.4957e-05	1.10167	0.818759
	9	0.883648	1.26744	1.06448	0.0740364	0.825127	1.43433	0
	10	1.65679	1.87906	1.78149	0.0251541	0.206968	1.13416	0.636654
	11	1.69181	1.86837	1.80011	0.0191917	0.0983711	1.10436	0.110986
AC_TV	1	0.344424	0.970889	0.53096	0.148264	0.0290457	2.81888	0.693883
	2	0.379601	1.37032	0.547485	0.179335	2.8499e-06	3.60989	0.703775
	3	0.358635	0.751374	0.548736	0.121881	0.610129	2.09509	0.801276
	4	0.408322	0.794114	0.602466	0.107451	0.318191	1.94482	0.631422
	5	0.405126	0.78577	0.620865	0.110445	0.443353	1.93957	0.853844
	6	0.433642	0.790946	0.640224	0.109033	0.599522	1.82396	0.834126
	7	0.466866	0.862955	0.679518	0.117236	0.449574	1.8484	0.835236
	8	0.463799	0.866025	0.658067	0.125063	0.443939	1.86724	0.849204
	9	0.414668	1.41411	0.687907	0.187551	4.1307e-08	3.41021	0.757648
	10	0.394521	0.878101	0.629839	0.1698	0.0217068	2.22574	0.771623
	11	0.419378	0.834198	0.67484	0.109626	0.180398	1.98913	0.461504
HA_TV	1	33025	146248	85859.8	0.276224	0.837097	4.42842	0.610579
	2	42928.3	214415	116550	0.279725	0.43108	4.99472	0.652219
	3	38401	259599	156632	0.286364	0.81402	6.76021	0.726293
	4	86014.7	392627	205571	0.277154	0.225441	4.56465	0.674286
	5	122381	435965	262583	0.263274	0.67395	3.56237	0.710596
	6	164603	550007	337792	0.250368	0.474144	3.34141	0.764191
	7	80293.3	636939	386085	0.246544	0.0390019	7.93265	0.779383
	8	4073.5	601554	374553	0.264821	0.0664462	147.675	0.815922
	9	11701.3	678816	442278	0.261713	0.00395476	58.0118	0.827494
	10	225907	798510	503008	0.228464	0.79803	3.53468	0.691966
	11	287797	934826	590869	0.175364	0.81884	3.24821	0.547771
GPA_TV	1	18610.7	69376	44764.8	0.265019	0.160367	3.72775	0.549378
	2	23583	109490	62497.2	0.279397	0.364838	4.64275	0.631971
	3	20674	148131	85665.5	0.30015	0.520631	7.16509	0.712751
	4	47874	238437	123017	0.277793	0.0552497	4.98051	0.674836
	5	72076	266433	162491	0.251881	0.314307	3.69656	0.690406
	6	93197	337768	214685	0.247898	0.201981	3.62424	0.755786
	7	113564	390340	256230	0.246916	0.00609892	3.43718	0.780898
	8	102015	365978	244973	0.250885	0.0103136	3.58751	0.805115
	9	127053	445544	297819	0.238261	0.0406586	3.50675	0.773762
	10	4845.5	507371	307405	0.286894	0.5544	104.71	0.653984
	11	165066	520768	388422	0.176242	0.248795	3.1549	0.567809
M_TEX_SV	7	0.182	1.03533	0.637101	0.282833	0.00137788	5.68864	0.841557
	8	0.119	1.059	0.61633	0.296187	0.000804588	8.89916	0.85113
	9	0.205	1.18367	0.735763	0.28542	4.5311e-05	5.77398	0.849293
	10	0.296	1.501	0.8743	0.251002	0.244383	5.07095	0.751148
	11	0.45	1.82467	1.10528	0.211952	0.038736	4.05481	0.564803
SE_TEX_SV	7	1.5325	4.57867	3.32411	0.179762	0.000317247	2.98771	0.863671
	8	1.281	4.60767	3.26846	0.186135	0.000171735	3.59693	0.873186
	9	1.3055	4.89433	3.58195	0.185053	9.90721e-06	3.74901	0.867364
	10	1.98	5.46067	3.88397	0.153974	0.023557	2.75791	0.755336
	11	2.52767	5.98233	4.41182	0.136414	0.000152387	2.36674	0.468486
S_TEX_SV	7	0.5425	0.820333	0.761281	0.0532201	6.64968e-11	1.51214	0.836198
	8	0.54	0.821	0.757649	0.0579573	2.23012e-13	1.52037	0.863134
	9	0.361	0.83	0.773021	0.0634851	1.43097e-15	2.29917	0.788776
	10	0.6195	0.844667	0.789043	0.0394112	9.41407e-08	1.36347	0.739651
	11	0.528667	0.856333	0.802588	0.0717944	4.558e-34	1.6198	0.0309077
MU3_TEX_SV	7	48.435	445.337	224.299	0.366109	0.869621	9.19453	0.875675
	8	27.071	452.407	217.2	0.363218	0.271575	16.7119	0.872398
	9	56.341	503.626	261.582	0.361416	0.443214	8.9389	0.865586
	10	80.0345	611.01	299.966	0.3102	0.624959	7.63434	0.746803
	11	137.334	708.175	386.247	0.249831	0.0220002	5.15658	0.600577
U_TEX_SV	7	0.889667	0.974	0.924677	0.0194875	0.000346897	1.09479	0.814757
	8	0.885	0.982	0.927452	0.0201797	6.80911e-07	1.1096	0.829054
	9	0.471	0.971	0.911431	0.0435301	7.34133e-24	2.06157	0.471797
	10	0.85	0.958	0.897651	0.0240489	0.116505	1.12706	0.75298
	11	0.566	0.941667	0.862125	0.0737551	2.76835e-46	1.66372	0.0960308
E_TEX_SV	7	0.148	0.574	0.402942	0.220641	0.0001287	3.87838	0.819747
	8	0.1085	0.59	0.390242	0.237616	5.33927e-08	5.43779	0.834075
	9	0.1585	0.649667	0.451904	0.223283	5.99983e-08	4.09884	0.836352
	10	0.229	0.754333	0.529946	0.193612	0.028475	3.29403	0.752972
	11	0.312333	0.880333	0.630862	0.165255	0.0597132	2.81857	0.482544
TPA_SV	7	37387.5	162305	110000	0.242894	0.000634394	4.34117	0.81433
	8	25736	168826	105911	0.26158	7.95495e-07	6.55992	0.82783
	9	41548.1	187535	125375	0.244734	8.40032e-07	4.51369	0.831493
	10	60254.1	223756	150669	0.215867	0.139422	3.71354	0.752771
	11	85158.6	268683	183691	0.184558	0.148034	3.15509	0.505186
H_SV	7	184.9	816.889	427.011	0.193984	0.000209513	4.418	0.867269
	8	126.7	856	422.33	0.207797	0.000696724	6.75612	0.879578
	9	167	1044.47	467.085	0.226042	0.000667753	6.25429	0.889055
	10	246.534	1285.58	602.136	0.323938	3.34003e-07	5.21462	0.906428
	11	347.267	1579.27	857.842	0.310969	0.229163	4.54771	0.568264
W_SV	7	390	851.4	671.869	0.127457	0.272996	2.18308	0.781713
	8	393.466	886.445	676.737	0.127841	0.00751028	2.25291	0.784589
	9	287.567	887.222	710.344	0.131731	0.00070669	3.08528	0.814491
	10	531.022	1005.62	768.843	0.117025	0.480949	1.89375	0.683226
	11	534.156	995.5	812.76	0.103585	0.00249599	1.86369	0.133492
HWR_SV	7	0.3665	1.316	0.645451	0.169752	0.00534484	3.59072	0.820622
	8	0.259	1.347	0.632182	0.175854	0.0181429	5.20077	0.857534
	9	0.2935	1.764	0.66485	0.223993	3.22933e-07	6.01022	0.852378
	10	0.404	2.044	0.804287	0.360324	4.07674e-08	5.05941	0.892349
	11	0.447	2.373	1.06025	0.327683	0.0528337	5.30872	0.567145
FDNIC_SV	7	1.2945	1.59633	1.54573	0.0254195	9.25755e-15	1.23317	0.762649
	8	1.288	1.602	1.53909	0.0280811	2.83362e-15	1.24379	0.803418
	9	0.766	1.612	1.55611	0.0450347	2.24431e-26	2.10444	0.576455
	10	1.416	1.62667	1.57995	0.0191634	0.00191273	1.14878	0.669786
	11	1.063	1.639	1.57399	0.0678606	9.44673e-72	1.54186	0
FDIC_SV	7	1.5545	1.7415	1.69809	0.0147533	6.15865e-05	1.1203	0.658055
	8	1.5325	1.7415	1.69122	0.0163583	8.33186e-05	1.13638	0.733194
	9	0.8405	1.75567	1.69818	0.0421113	1.10986e-26	2.08884	0.479837
	10	1.57867	1.75233	1.69724	0.0194107	1.6688e-06	1.11001	0.733669
	11	1.08133	1.7525	1.65854	0.0700392	2.62588e-44	1.62068	8.1e-10
R_SV	7	0.288667	0.470667	0.382009	0.087282	0.793271	1.63048	0.755326
	8	0.271667	0.459	0.368995	0.0952916	0.999569	1.68957	0.787885
	9	0.22	0.494333	0.37785	0.114488	0.360519	2.24697	0.818641
	10	0.168	0.498333	0.341103	0.175263	0.196615	2.96627	0.896679
	11	0.135667	0.455	0.282248	0.224336	0.00323264	3.35381	0.604399
PAR_SV	7	0.0586667	0.3255	0.0876766	0.42233	3.20736e-30	5.5483	0.928859
	8	0.058	0.3465	0.0916954	0.445291	1.1585e-27	5.97414	0.937408
	9	0.0553333	0.2945	0.08675	0.38532	1.76665e-22	5.32229	0.939242
	10	0.0613333	0.3065	0.0940704	0.326146	7.16219e-15	4.99728	0.877731
	11	0.0453333	0.186	0.0927639	0.206285	5.0618e-05	4.10294	0.575156
HA_SV	7	66782.8	332784	214280	0.259026	0.0152487	4.98308	0.841429
	8	46475.4	356094	215348	0.278394	0.000185451	7.66198	0.855934
	9	70803.3	421963	251244	0.275534	0.00011441	5.95965	0.873741
	10	109734	629990	333070	0.290217	0.110608	5.74106	0.833795
	11	172367	851724	481082	0.284818	0.442562	4.94134	0.586163
AC_SV	7	0.408	0.633667	0.519683	0.0790585	0.87865	1.5531	0.769277
	8	0.373333	0.616	0.498312	0.0895907	0.917149	1.65	0.836051
	9	0.298	0.626	0.507108	0.108472	0.434358	2.10067	0.830225
	10	0.267	0.6275	0.46834	0.145001	0.457172	2.35019	0.880737
	11	0.214667	0.588	0.4007	0.180018	0.056298	2.73913	0.558485
GPA_SV	7	37387.5	162278	109988	0.242816	0.000617396	4.34044	0.814256
	8	25736	168801	105894	0.261456	7.46223e-07	6.55894	0.827819
	9	41548.1	187063	125321	0.24443	6.96109e-07	4.50233	0.831312
	10	60254.1	222544	150312	0.214656	0.122397	3.69343	0.752177
	11	85158.6	264002	182221	0.179774	0.0510444	3.10012	0.495714
PC1_SV	7	0.013	0.091	0.0235387	0.409809	3.26629e-16	7	0.762782
	8	0.0123333	0.076	0.0238284	0.392751	4.48907e-15	6.16216	0.733576
	9	0.0126667	0.075	0.0225109	0.337433	6.2553e-11	5.92105	0.742273
	10	0.011	0.0685	0.0220675	0.379297	6.47322e-08	6.22727	0.780221
	11	0.012	0.052	0.0249177	0.314273	0.0286674	4.33333	0.471187
PC2_SV	7	0.140667	0.35	0.216568	0.166299	0.141694	2.48815	0.563682
	8	0.146	0.349667	0.223482	0.15794	0.714551	2.39498	0.497811
	9	0.107	0.305	0.216128	0.159517	0.709349	2.85047	0.592173
	10	0.124	0.331333	0.207423	0.192944	0.766064	2.67204	0.625423
	11	0.123	0.393	0.221542	0.203358	0.055433	3.19512	0.458994
PC3_SV	7	0.241	0.431333	0.332864	0.101689	0.276799	1.78976	0.461848
	8	0.23	0.436333	0.34681	0.100527	0.187555	1.8971	0.55166
	9	0.1185	0.427333	0.326769	0.128303	0.76531	3.60619	0.603178
	10	0.245667	0.464	0.354416	0.126751	0.852813	1.88874	0.698642
	11	0.214333	0.446667	0.365124	0.120662	0.00307993	2.08398	0.321106
PC4_SV	7	0.081	0.209667	0.15689	0.126953	0.573222	2.58848	0.356883
	8	0.108	0.2945	0.158316	0.142826	0.00458165	2.72685	0.359579
	9	0.074	0.205	0.157399	0.131358	0.96371	2.77027	0.468601
	10	0.117	0.237	0.175549	0.126258	0.713008	2.02564	0.454076
	11	0.0943333	0.227333	0.168275	0.140527	0.232753	2.40989	0.2342
PC5_SV	7	0.082	0.247	0.167703	0.16283	0.557483	3.0122	0.507703
	8	0.089	0.225	0.155505	0.160934	0.387943	2.52809	0.49676
	9	0.103333	0.2545	0.172087	0.169121	0.703161	2.4629	0.509812
	10	0.0683333	0.239	0.161048	0.218752	0.878702	3.49756	0.721256
	11	0.0533333	0.2365	0.142419	0.24301	0.547377	4.43438	0.540788
PC6_SV	7	0.0226667	0.19	0.102422	0.353657	4.19212e-05	8.38235	0.720943
	8	0.018	0.196667	0.0920258	0.36869	0.349281	10.9259	0.779805
	9	0.0293333	0.253667	0.102113	0.425135	0.0165707	8.64773	0.8082
	10	0.0186667	0.211	0.0795417	0.477876	0.00459949	11.3036	0.850365
	11	0.0116667	0.148	0.0638373	0.446985	0.018535	12.6857	0.592944
