# Supplementary material for: Machine learning assisted dynamic phenotypes and genomic variants help understand the ecotype divergence in rapeseed
Source: Front Plant Sci. 2022 Nov 15;13:1028779. doi: 10.3389/fpls.2022.1028779 (PMC9705987; doi:10.3389/fpls.2022.1028779)
Supplement: Supplementary file 6 [file Table_8.xlsx]

## Sheet: 4,088 Locis; 602 Bins
Supplementary Table S8. List of GWAS signals of all traits
Nonredundant QTL ID	Chr.	Nonredundant QTL Start	Nonredundant QTL End	Trait	Peak marker.	Position	Pvalue	Start	End
1	1	858391	971024	PAR_TV_8	Bna4810	862414	3.07e-07	858391	971024
2	1	1067086	3135993	FDNIC_TV_8	Bna9416	1232714	1.07e-09	1067086	1357242
2	1	1067086	3135993	FDNIC_TV_10	Bna9416	1232714	3.64e-08	1171521	1268928
2	1	1067086	3135993	FDNIC_TV_9	Bna9024	1200258	5.23e-09	1187113	1332067
2	1	1067086	3135993	PC5_SV_8	Bna9563	1240497	5.94e-07	1240497	1504037
2	1	1067086	3135993	d_sin_TV	Bna28514	2588421	5.53e-18	1269272	2921356
2	1	1067086	3135993	a_quadratic_SV	Bna12284	1434795	2.6e-07	1364529	1436421
2	1	1067086	3135993	PC1_SV_9	Bna13224	1499304	2.87e-08	1499304	1740375
2	1	1067086	3135993	a_sin_TV	Bna17395	1777973	1.36e-09	1712403	1978319
2	1	1067086	3135993	FDNIC_TV_8	Bna23404	2249039	1.17e-08	1780442	2614442
2	1	1067086	3135993	S_TEX_SV_9	Bna21325	2104151	2.14e-07	1988447	2340057
2	1	1067086	3135993	FDNIC_SV_9	Bna21248	2100125	5.31e-09	1988447	2467486
2	1	1067086	3135993	FDIC_SV_9	Bna19759	1988450	3.11e-09	1988447	2467486
2	1	1067086	3135993	b_log_TV	Bna21267	2100950	8.04e-10	2025158	2340057
2	1	1067086	3135993	FDNIC_TV_11	Bna21256	2100584	1.15e-08	2026166	2342828
2	1	1067086	3135993	S_TEX_SV_10	Bna23936	2296419	7.17e-08	2026338	2343214
2	1	1067086	3135993	a_sin_TV	Bna20771	2068343	2.69e-10	2068320	2073115
2	1	1067086	3135993	a_sin_TV	Bna24670	2340776	8.79e-11	2097283	2590582
2	1	1067086	3135993	PAR_TV_5	Bna28514	2588421	2.96e-13	2100533	2921356
2	1	1067086	3135993	PC5_SV_8	Bna22063	2155081	1.41e-07	2154548	2167997
2	1	1067086	3135993	PAR_SV_9	Bna28514	2588421	5.74e-11	2308957	2921371
2	1	1067086	3135993	PC1_SV_9	Bna28514	2588421	2.85e-10	2308957	2921356
2	1	1067086	3135993	AC_TV_5	Bna26410	2440452	3.58e-07	2323897	2441208
2	1	1067086	3135993	MU3_TEX_TV_11	Bna25929	2395941	1.55e-08	2362468	2537767
2	1	1067086	3135993	FDNIC_TV_10	Bna26003	2400882	3.5e-07	2364687	2535880
2	1	1067086	3135993	MU3_TEX_TV_11	Bna34147	3059470	1.49e-08	2588982	3135993
2	1	1067086	3135993	a_sin_TV	Bna29965	2738482	9.37e-11	2735736	2738482
2	1	1067086	3135993	PAR_SV_10	Bna31871	2906312	8.25e-08	2850978	2920991
3	1	3194054	3242756	FDNIC_TV_8	Bna36235	3232295	4.07e-09	3194054	3242756
3	1	3194054	3242756	FDNIC_TV_9	Bna36235	3232295	1.64e-07	3205317	3242756
4	1	3876088	4698823	R_TV_8	Bna41339	3880005	1.33e-07	3876088	4310647
4	1	3876088	4698823	PAR_TV_5	Bna42764	4086401	1.03e-07	4080322	4092490
4	1	3876088	4698823	FDNIC_TV_8	Bna43577	4214371	5.08e-09	4093402	4217561
4	1	3876088	4698823	FDNIC_TV_7	Bna45026	4309071	2.53e-10	4282208	4570467
4	1	3876088	4698823	PAR_TV_4	Bna47759	4595529	3.83e-07	4526215	4698823
4	1	3876088	4698823	R_TV_8	Bna48400	4645721	4.1e-07	4600863	4645721
5	1	4917208	5241233	a_sin_SV	Bna51348	4917208	8.38e-08	4917208	5241233
6	1	5267146	6194876	PAR_SV_7	Bna54696	5267146	7.9e-07	5267146	5326101
6	1	5267146	6194876	FDNIC_TV_11	Bna55460	5318994	2.31e-08	5276475	5331873
6	1	5267146	6194876	S_TEX_SV_7	Bna55460	5318994	1.04e-08	5276475	5326004
6	1	5267146	6194876	S_TEX_SV_9	Bna55460	5318994	4.16e-08	5276475	5326004
6	1	5267146	6194876	d_sin_TV	Bna58823	5741204	5.62e-14	5318994	6194876
6	1	5267146	6194876	PC4_SV_8	Bna62054	6134148	3.58e-07	6036764	6194876
7	1	6213233	8259149	b_log_TV	Bna65107	6399518	1.81e-08	6213233	6426771
7	1	6213233	8259149	FDNIC_TV_7	Bna72264	7119820	2.38e-13	6217388	7276538
7	1	6213233	8259149	FDNIC_TV_8	Bna63762	6251458	5.09e-12	6220223	6358027
7	1	6213233	8259149	FDNIC_TV_10	Bna63762	6251458	3.64e-10	6227847	6358027
7	1	6213233	8259149	FDNIC_TV_9	Bna64724	6358027	1.87e-08	6235552	6359432
7	1	6213233	8259149	FDIC_TV_2	Bna64614	6350166	2.49e-07	6238970	6359432
7	1	6213233	8259149	AC_TV_2	Bna67528	6608606	9.67e-09	6460013	6749196
7	1	6213233	8259149	FDNIC_TV_8	Bna66073	6489460	2.72e-09	6460207	6749630
7	1	6213233	8259149	b_log_TV	Bna66605	6536282	4.12e-11	6484829	6931804
7	1	6213233	8259149	PAR_TV_6	Bna67995	6673637	5.19e-08	6608597	6676944
7	1	6213233	8259149	FDNIC_TV_8	Bna71497	7040678	1.33e-08	6761191	7124355
7	1	6213233	8259149	FDNIC_TV_9	Bna72264	7119820	2.2e-07	6926717	7122803
7	1	6213233	8259149	FDNIC_SV_7	Bna75835	7436979	6.43e-09	7199163	7649875
7	1	6213233	8259149	FDNIC_SV_8	Bna75945	7441201	8.86e-10	7199163	7675886
7	1	6213233	8259149	FDNIC_SV_9	Bna75834	7436938	1.98e-16	7199163	7649875
7	1	6213233	8259149	FDIC_SV_9	Bna75835	7436979	7.19e-14	7199163	7649875
7	1	6213233	8259149	d_sin_TV	Bna78042	7649875	1.87e-18	7199854	8090920
7	1	6213233	8259149	S_TEX_SV_9	Bna75835	7436979	6.5e-11	7203293	7649875
7	1	6213233	8259149	PAR_SV_10	Bna78042	7649875	2.54e-14	7203293	7649875
7	1	6213233	8259149	PC1_SV_7	Bna78042	7649875	3.03e-19	7203293	7649875
7	1	6213233	8259149	S_TEX_SV_11	Bna74307	7339855	2.83e-09	7226225	7564523
7	1	6213233	8259149	FDNIC_SV_11	Bna77337	7548572	1.61e-08	7226225	7564523
7	1	6213233	8259149	S_TEX_SV_8	Bna78042	7649875	1.16e-08	7240238	7649875
7	1	6213233	8259149	FDIC_SV_11	Bna77247	7544467	1.99e-08	7279993	7564523
7	1	6213233	8259149	FDNIC_TV_10	Bna76369	7469035	1.71e-08	7326228	7618310
7	1	6213233	8259149	b_power_SV	Bna77852	7624022	1.5e-09	7346798	7629602
7	1	6213233	8259149	PAR_TV_5	Bna78042	7649875	7.1e-19	7436386	7649875
7	1	6213233	8259149	PAR_SV_7	Bna78042	7649875	2.1e-17	7436386	7649875
7	1	6213233	8259149	PAR_SV_8	Bna78042	7649875	2.99e-15	7436386	7649875
7	1	6213233	8259149	PAR_SV_9	Bna78042	7649875	1.35e-13	7436386	7649875
7	1	6213233	8259149	FDNIC_TV_8	Bna79648	7963496	5.31e-08	7612065	8259149
7	1	6213233	8259149	a_sin_TV	Bna79636	7960767	6.78e-09	7949711	7975437
7	1	6213233	8259149	SE_TEX_SV_11	Bna81380	8120165	2.81e-07	8101354	8120165
8	1	8350359	8388068	d_sin_TV	Bna83853	8353652	2.79e-10	8350359	8388068
9	1	9868128	9873855	d_sin_TV	Bna96874	9871562	1.61e-11	9868128	9873855
10	1	9901888	10195129	MU3_TEX_TV_11	Bna97668	9979002	1.38e-07	9901888	10195129
11	1	10528468	10572125	FDNIC_TV_8	Bna102971	10529266	1.52e-10	10528468	10572125
11	1	10528468	10572125	FDNIC_TV_10	Bna103229	10564944	1.06e-08	10528468	10572125
11	1	10528468	10572125	b_power_SV	Bna103078	10548240	3.79e-08	10529287	10561954
12	1	10742861	11189896	H_SV_10	Bna104855	10751038	1.09e-10	10742861	11086316
12	1	10742861	11189896	MU3_TEX_TV_10	Bna105161	10779815	2.48e-07	10751134	11086932
12	1	10742861	11189896	PC1_SV_7	Bna105765	10882788	3.74e-07	10881783	10882801
12	1	10742861	11189896	PC1_SV_8	Bna105768	10882801	1.58e-07	10881783	10882801
12	1	10742861	11189896	d_sin_TV	Bna106024	11047749	2.71e-09	11047749	11189896
13	1	11849091	12335681	E_TEX_TV_11	Bna116573	12274949	4.16e-07	11849091	12320665
13	1	11849091	12335681	SE_TEX_SV_11	Bna116922	12321518	8.53e-08	11869882	12330048
13	1	11849091	12335681	W_TV_11	Bna116779	12294375	1.99e-07	12264735	12335681
13	1	11849091	12335681	PAR_TV_5	Bna116580	12275553	2.59e-11	12267500	12330048
13	1	11849091	12335681	S_TEX_SV_10	Bna116896	12317893	1.69e-07	12267500	12330048
13	1	11849091	12335681	PAR_SV_9	Bna116573	12274949	5.45e-10	12267500	12330951
13	1	11849091	12335681	PAR_SV_10	Bna116573	12274949	1.46e-11	12267500	12330048
13	1	11849091	12335681	PC1_SV_9	Bna116573	12274949	2.99e-10	12267500	12330951
13	1	11849091	12335681	PC1_SV_10	Bna116573	12274949	5.85e-08	12267500	12330048
13	1	11849091	12335681	d_sin_TV	Bna116573	12274949	2.18e-12	12267500	12331379
13	1	11849091	12335681	FDNIC_TV_11	Bna116799	12307812	7.5e-07	12268771	12321518
14	1	12795808	13202802	SE_TEX_SV_11	Bna121483	12835342	4.07e-07	12795808	13202802
14	1	12795808	13202802	PAR_SV_7	Bna121317	12824887	2.4e-08	12824887	12905109
14	1	12795808	13202802	PAR_SV_8	Bna121317	12824887	4.78e-08	12824887	12871507
14	1	12795808	13202802	PC1_SV_7	Bna121317	12824887	9.56e-10	12824887	12871507
14	1	12795808	13202802	PC1_SV_8	Bna121317	12824887	8.25e-12	12824887	12871507
15	1	14932969	15355287	b_log_SV	Bna136986	14967804	6.81e-08	14932969	15355287
16	1	23606566	24189724	FDNIC_SV_7	Bna147920	23734317	3.28e-07	23606566	24189724
17	1	24314125	24432577	S_TEX_SV_11	Bna150127	24428651	1.65e-08	24314125	24432577
17	1	24314125	24432577	U_TEX_SV_11	Bna149393	24351296	8.16e-09	24314125	24432577
17	1	24314125	24432577	FDNIC_SV_11	Bna150127	24428651	3.64e-09	24314125	24432577
17	1	24314125	24432577	FDIC_SV_11	Bna150127	24428651	1.94e-08	24314125	24432577
18	1	25356069	27240607	S_TEX_SV_11	Bna160333	25356069	8.13e-07	25356069	25816573
18	1	25356069	27240607	HWR_TV_6	Bna168955	26161022	4.56e-07	25768730	26600399
18	1	25356069	27240607	R_TV_6	Bna168955	26161022	4.56e-07	25768730	26600399
18	1	25356069	27240607	PAR_SV_9	Bna165381	25823112	3.57e-07	25820084	26156188
18	1	25356069	27240607	GCV_TV_7	Bna169393	26237132	2.37e-08	25995588	26642588
18	1	25356069	27240607	a_sin_SV	Bna175643	26900176	2.18e-16	26101507	26942295
18	1	25356069	27240607	M_TEX_TV_7	Bna171676	26503667	6.01e-07	26166279	26554940
18	1	25356069	27240607	SE_TEX_TV_7	Bna171676	26503667	6.98e-07	26166279	26554940
18	1	25356069	27240607	PC4_SV_8	Bna174777	26778624	7.68e-09	26697293	27240607
18	1	25356069	27240607	a_sin_SV	Bna177607	27108659	7.39e-11	27008417	27159724
19	1	27873485	28359886	U_TEX_SV_11	Bna185084	27985578	1.07e-10	27873485	28359886
19	1	27873485	28359886	FDIC_SV_11	Bna185084	27985578	2.43e-09	27873485	28359886
19	1	27873485	28359886	FDNIC_SV_11	Bna185084	27985578	2.05e-09	27958112	28359886
19	1	27873485	28359886	S_TEX_SV_11	Bna185084	27985578	3.91e-09	27960034	28359886
19	1	27873485	28359886	a_sin_SV	Bna187038	28218459	4.5e-07	27985478	28218756
20	1	28528433	28528605	PAR_SV_7	Bna189470	28528495	3.18e-09	28528433	28528605
20	1	28528433	28528605	PAR_SV_10	Bna189478	28528596	2.36e-07	28528441	28528605
20	1	28528433	28528605	PC1_SV_10	Bna189477	28528594	2.57e-07	28528441	28528605
21	1	28735150	29314386	S_TEX_SV_11	Bna194680	29071352	1.32e-09	28735150	29314386
21	1	28735150	29314386	U_TEX_SV_11	Bna194882	29096351	2.15e-10	28735150	29314386
21	1	28735150	29314386	FDNIC_SV_11	Bna194882	29096351	3.51e-09	28820482	29314386
21	1	28735150	29314386	FDIC_SV_11	Bna194882	29096351	3.37e-08	28869043	29311542
22	1	30346843	30420013	PC1_SV_7	Bna205009	30419766	2.46e-09	30346843	30419918
22	1	30346843	30420013	PC1_SV_8	Bna205006	30419731	1.48e-10	30346843	30420013
23	1	31029554	32160055	GCV_TV_9	Bna218772	31775209	6.15e-08	31029554	31803885
23	1	31029554	32160055	b_log_TV	Bna212992	31331996	1.14e-08	31230443	31471867
23	1	31029554	32160055	d_sin_TV	Bna211917	31243494	5.41e-09	31236290	31246818
23	1	31029554	32160055	d_sin_TV	Bna219176	31812845	1.09e-14	31431683	32160055
23	1	31029554	32160055	GCV_TV_7	Bna218963	31797634	2.27e-10	31449717	31815915
23	1	31029554	32160055	M_TEX_TV_6	Bna220646	31939429	6.45e-08	31449984	32123486
23	1	31029554	32160055	U_TEX_TV_7	Bna219239	31815908	6.34e-09	31449984	31971683
23	1	31029554	32160055	TPA_TV_7	Bna219238	31815907	6.54e-09	31449984	31971683
23	1	31029554	32160055	GPA_TV_7	Bna219239	31815908	6.51e-09	31449984	31971683
23	1	31029554	32160055	GCV_TV_6	Bna220724	31942868	1.97e-08	31492023	31946660
23	1	31029554	32160055	E_TEX_TV_7	Bna219239	31815908	9.1e-09	31513830	31971683
23	1	31029554	32160055	M_TEX_TV_7	Bna218963	31797634	6.65e-09	31513899	32123486
23	1	31029554	32160055	U_TEX_TV_8	Bna220714	31941802	5.13e-08	31514047	32131304
23	1	31029554	32160055	E_TEX_TV_8	Bna220714	31941802	7.26e-08	31514047	32131304
23	1	31029554	32160055	TPA_TV_8	Bna220714	31941802	5.18e-08	31514047	32131304
23	1	31029554	32160055	GPA_TV_8	Bna220714	31941802	5.24e-08	31514047	32131304
23	1	31029554	32160055	M_TEX_TV_8	Bna218963	31797634	5.91e-08	31527546	31815915
23	1	31029554	32160055	GCV_TV_4	Bna219239	31815908	5.07e-08	31568110	31946416
23	1	31029554	32160055	SE_TEX_TV_7	Bna218963	31797634	1.02e-07	31568169	31818626
23	1	31029554	32160055	M_TEX_TV_5	Bna217115	31636366	1.04e-07	31568700	31971683
23	1	31029554	32160055	S_TEX_TV_8	Bna218610	31747964	7.11e-07	31611240	31815908
23	1	31029554	32160055	S_TEX_TV_5	Bna220658	31940038	8.22e-07	31636366	31971683
23	1	31029554	32160055	U_TEX_TV_6	Bna220714	31941802	6.86e-08	31636366	32131304
23	1	31029554	32160055	E_TEX_TV_6	Bna220714	31941802	9.22e-08	31636366	32131304
23	1	31029554	32160055	TPA_TV_6	Bna220714	31941802	7.35e-08	31636366	32109224
23	1	31029554	32160055	HA_TV_5	Bna219173	31812638	2.5e-07	31636366	32131377
23	1	31029554	32160055	GPA_TV_6	Bna220714	31941802	7.52e-08	31636366	32109224
23	1	31029554	32160055	FDNIC_TV_8	Bna218995	31804023	2.72e-14	31746346	32160055
23	1	31029554	32160055	a_sin_TV	Bna219176	31812845	1.35e-17	31746346	32160055
23	1	31029554	32160055	FDNIC_TV_9	Bna218995	31804023	4.11e-10	31746615	32160055
23	1	31029554	32160055	FDNIC_TV_10	Bna218995	31804023	4.06e-13	31746615	32160055
23	1	31029554	32160055	SE_TEX_TV_8	Bna218803	31778168	2.01e-07	31747964	31815908
23	1	31029554	32160055	PAR_TV_5	Bna218890	31785813	7.35e-09	31758462	32152460
23	1	31029554	32160055	U_TEX_TV_5	Bna219175	31812838	1.22e-08	31788342	31971683
23	1	31029554	32160055	E_TEX_TV_5	Bna219175	31812838	1.03e-08	31788342	31971683
23	1	31029554	32160055	TPA_TV_5	Bna219175	31812838	1.32e-08	31788342	31971683
23	1	31029554	32160055	GPA_TV_5	Bna219175	31812838	1.35e-08	31788342	31971683
23	1	31029554	32160055	a_Exp_TV	Bna219175	31812838	4.17e-08	31788342	31971683
23	1	31029554	32160055	b_quadratic_TV	Bna219238	31815907	2.54e-08	31788342	32131304
23	1	31029554	32160055	M_TEX_TV_4	Bna219239	31815908	4.54e-07	31797634	31941802
23	1	31029554	32160055	W_TV_4	Bna219172	31812560	1.59e-07	31812560	31818626
23	1	31029554	32160055	H_TV_5	Bna219288	31818626	2.32e-08	31812560	32131377
23	1	31029554	32160055	FDIC_TV_6	Bna222345	32089205	2.42e-07	31812560	32089739
23	1	31029554	32160055	HA_TV_4	Bna219175	31812838	4.63e-07	31812560	31818626
23	1	31029554	32160055	H_TV_6	Bna221077	31971006	2.46e-07	31812638	32131377
23	1	31029554	32160055	HA_TV_6	Bna221076	31971005	4.73e-07	31812638	32131377
23	1	31029554	32160055	c_quadratic_TV	Bna219238	31815907	8.24e-07	31812638	32034654
23	1	31029554	32160055	H_TV_9	Bna219279	31817506	5.18e-08	31817031	32131377
23	1	31029554	32160055	S_TEX_TV_7	Bna222717	32123482	2.47e-07	31817522	32123486
23	1	31029554	32160055	M_TEX_TV_8	Bna220714	31941802	2.03e-07	31932146	32131304
23	1	31029554	32160055	M_TEX_TV_9	Bna220714	31941802	6.13e-07	31932146	32131304
23	1	31029554	32160055	U_TEX_TV_9	Bna220714	31941802	1.9e-07	31932146	32131304
23	1	31029554	32160055	E_TEX_TV_9	Bna220714	31941802	1.86e-07	31932146	32131304
23	1	31029554	32160055	TPA_TV_9	Bna220714	31941802	1.9e-07	31932146	32131304
23	1	31029554	32160055	GPA_TV_9	Bna220714	31941802	2.05e-07	31932146	32131304
24	1	32192626	32690251	FDNIC_TV_8	Bna228617	32641876	1.86e-14	32192626	32690251
24	1	32192626	32690251	FDNIC_TV_10	Bna228616	32641873	8.83e-16	32192626	32690251
25	1	32850411	32893810	b_log_TV	Bna230439	32876607	5.47e-07	32850411	32879685
25	1	32850411	32893810	a_sin_TV	Bna230338	32865165	2.94e-09	32865156	32879112
25	1	32850411	32893810	d_sin_TV	Bna230597	32884604	2.08e-13	32865156	32893810
25	1	32850411	32893810	PAR_TV_5	Bna230518	32880021	4.48e-13	32879856	32884927
25	1	32850411	32893810	PAR_TV_10	Bna230607	32884927	3.35e-09	32879919	32892311
25	1	32850411	32893810	PAR_TV_9	Bna230597	32884604	7.42e-12	32880003	32893757
26	1	33378909	33903207	b_log_TV	Bna234681	33571922	3.22e-14	33378909	33853221
26	1	33378909	33903207	PAR_TV_5	Bna234074	33493304	2.03e-13	33379751	33901085
26	1	33378909	33903207	PAR_TV_9	Bna234074	33493304	7.9e-12	33379751	33709970
26	1	33378909	33903207	PC1_SV_7	Bna235126	33650213	2.93e-16	33380064	33800335
26	1	33378909	33903207	a_sin_TV	Bna235532	33678934	1.58e-12	33380064	33894826
26	1	33378909	33903207	d_sin_TV	Bna234338	33529647	1.16e-12	33380064	33883977
26	1	33378909	33903207	PAR_SV_10	Bna233655	33410758	2.76e-08	33388995	33711273
26	1	33378909	33903207	FDIC_SV_9	Bna234461	33544035	1.92e-12	33397895	33903207
26	1	33378909	33903207	PC1_SV_8	Bna235080	33645404	2.09e-13	33399698	33713964
26	1	33378909	33903207	S_TEX_SV_9	Bna234215	33508856	8.01e-11	33406699	33791831
26	1	33378909	33903207	FDNIC_SV_9	Bna236735	33791831	5.28e-11	33406699	33903207
26	1	33378909	33903207	PAR_SV_7	Bna235126	33650213	3.51e-09	33410756	33714592
26	1	33378909	33903207	PAR_SV_8	Bna234265	33516613	2.24e-10	33411040	33714592
26	1	33378909	33903207	PAR_TV_7	Bna234338	33529647	2.15e-10	33422191	33532099
26	1	33378909	33903207	PAR_SV_9	Bna234338	33529647	1.49e-09	33422191	33714592
27	1	37525852	37540608	d_sin_TV	Bna250243	37525852	8.73e-09	37525852	37540608
28	2	983172	2133873	S_TEX_SV_8	Bna262130	1205235	3e-12	983172	1681341
28	2	983172	2133873	S_TEX_SV_9	Bna262130	1205235	1.84e-10	983172	1216081
28	2	983172	2133873	S_TEX_TV_9	Bna262130	1205235	6.5e-11	1169437	1210923
28	2	983172	2133873	SE_TEX_TV_9	Bna262130	1205235	1.58e-08	1169748	1209043
28	2	983172	2133873	S_TEX_SV_7	Bna262130	1205235	7.45e-12	1169748	1216081
28	2	983172	2133873	S_TEX_TV_6	Bna262130	1205235	5.6e-07	1172865	1209043
28	2	983172	2133873	S_TEX_TV_7	Bna262130	1205235	4.01e-09	1172865	1210422
28	2	983172	2133873	S_TEX_TV_11	Bna261513	1172865	1.05e-07	1172865	1209043
28	2	983172	2133873	HA_SV_11	Bna262135	1205274	3.83e-08	1172865	1216081
28	2	983172	2133873	S_TEX_TV_10	Bna262130	1205235	1.8e-11	1185541	1216081
28	2	983172	2133873	H_TV_11	Bna262135	1205274	6.86e-07	1197142	1287165
28	2	983172	2133873	E_TEX_SV_11	Bna262130	1205235	1.27e-09	1200260	1216081
28	2	983172	2133873	TPA_SV_11	Bna262130	1205235	2.12e-09	1200260	1216081
28	2	983172	2133873	c_sin_SV	Bna267066	1533312	2.9e-08	1507563	1761588
28	2	983172	2133873	a_sin_TV	Bna269336	1723783	4.88e-11	1618665	1933464
28	2	983172	2133873	d_sin_TV	Bna275517	2130429	1.1e-12	1618665	2133873
28	2	983172	2133873	S_TEX_SV_9	Bna270099	1754562	2.34e-08	1626987	2106950
28	2	983172	2133873	FDNIC_SV_9	Bna267892	1626987	1.41e-10	1626987	2106950
28	2	983172	2133873	FDIC_SV_9	Bna267892	1626987	9.04e-12	1626987	1727202
28	2	983172	2133873	HWR_TV_11	Bna272513	1906522	3.48e-07	1707532	2105335
28	2	983172	2133873	S_TEX_SV_8	Bna270111	1754770	5.47e-11	1711445	2106950
28	2	983172	2133873	PC1_SV_7	Bna269208	1712088	2.34e-08	1711463	1920626
28	2	983172	2133873	S_TEX_TV_10	Bna270107	1754743	2.82e-09	1735988	2106950
28	2	983172	2133873	S_TEX_SV_7	Bna270107	1754743	1.41e-09	1735988	2106950
28	2	983172	2133873	FDNIC_SV_7	Bna275215	2106950	8.45e-08	1735988	2106950
28	2	983172	2133873	PAR_SV_9	Bna275546	2133848	4.73e-17	1769067	2133873
28	2	983172	2133873	PC1_SV_9	Bna275508	2129227	3.18e-11	1769067	2133873
28	2	983172	2133873	FDNIC_TV_8	Bna271235	1807307	1.98e-09	1805528	1808558
28	2	983172	2133873	FDNIC_TV_10	Bna271226	1806498	6.03e-09	1805528	1808501
28	2	983172	2133873	FDNIC_TV_9	Bna271235	1807307	7.71e-08	1805882	1808501
28	2	983172	2133873	PAR_TV_5	Bna275501	2128731	1.89e-07	2128731	2133848
28	2	983172	2133873	PAR_TV_8	Bna275529	2132002	2.22e-08	2128731	2133873
28	2	983172	2133873	PAR_SV_7	Bna275515	2130036	1.48e-12	2128731	2133873
28	2	983172	2133873	PAR_SV_8	Bna275517	2130429	4.35e-13	2128731	2133873
29	2	2812318	3964989	b_log_SV	Bna283622	2812318	7.81e-14	2812318	3484208
29	2	2812318	3964989	FDNIC_TV_7	Bna287313	3173851	4.6e-07	2968566	3605851
29	2	2812318	3964989	d_sin_TV	Bna290576	3479680	1.01e-18	3016093	3876478
29	2	2812318	3964989	PAR_TV_5	Bna289945	3425391	9.5e-09	3425372	3435081
29	2	2812318	3964989	PAR_SV_7	Bna290129	3434053	2.75e-09	3425372	3435081
29	2	2812318	3964989	PAR_SV_8	Bna289945	3425391	2.02e-09	3425372	3435081
29	2	2812318	3964989	PAR_SV_9	Bna290232	3451193	5.24e-16	3425372	3865206
29	2	2812318	3964989	PC1_SV_9	Bna290308	3458286	1.09e-14	3425372	3862136
29	2	2812318	3964989	a_sin_TV	Bna289945	3425391	2.29e-07	3425372	3425481
29	2	2812318	3964989	PAR_TV_6	Bna290476	3474502	3.45e-15	3425391	3862136
29	2	2812318	3964989	b_log_TV	Bna290555	3478305	3e-09	3434053	3864980
29	2	2812318	3964989	PAR_TV_5	Bna293096	3636896	1.7e-17	3447188	3876478
29	2	2812318	3964989	PAR_SV_8	Bna293672	3708227	5.63e-17	3447188	3865206
29	2	2812318	3964989	PAR_TV_4	Bna290476	3474502	5.49e-09	3450172	3874926
29	2	2812318	3964989	PAR_TV_7	Bna290476	3474502	6.86e-09	3450458	3862136
29	2	2812318	3964989	PAR_TV_8	Bna290476	3474502	3.38e-08	3450458	3636896
29	2	2812318	3964989	PAR_TV_9	Bna290476	3474502	7.58e-11	3450458	3862136
29	2	2812318	3964989	PAR_SV_7	Bna293724	3712822	6.12e-16	3450458	3865206
29	2	2812318	3964989	PAR_SV_10	Bna293672	3708227	4.49e-12	3450458	3865206
29	2	2812318	3964989	PC1_SV_7	Bna296524	3862136	4.72e-15	3450458	3876478
29	2	2812318	3964989	PC4_SV_8	Bna292751	3611058	1.2e-07	3450458	3638213
29	2	2812318	3964989	a_sin_TV	Bna292751	3611058	2.36e-09	3450458	3865425
29	2	2812318	3964989	H_TV_11	Bna290233	3451200	3.88e-07	3451200	3762318
29	2	2812318	3964989	PC1_SV_8	Bna293672	3708227	2.5e-11	3647614	3964989
29	2	2812318	3964989	S_TEX_SV_10	Bna293880	3717848	3.31e-07	3712543	3753542
30	2	4078310	4310218	PAR_TV_5	Bna299964	4135274	5.1e-10	4078310	4307732
30	2	4078310	4310218	PAR_SV_7	Bna300458	4202602	1.1e-10	4122683	4227594
30	2	4078310	4310218	PAR_SV_8	Bna300458	4202602	4.97e-10	4122683	4227672
30	2	4078310	4310218	PAR_SV_9	Bna299964	4135274	2.38e-09	4122683	4227594
30	2	4078310	4310218	d_sin_TV	Bna300696	4227380	8.8e-11	4122683	4227594
30	2	4078310	4310218	PC1_SV_7	Bna300695	4227376	8.85e-09	4135274	4227594
30	2	4078310	4310218	PC1_SV_8	Bna300458	4202602	5.59e-09	4135274	4227380
30	2	4078310	4310218	PC1_SV_9	Bna300676	4226617	8.97e-08	4135274	4227380
30	2	4078310	4310218	H_TV_11	Bna300660	4226082	4.6e-08	4216904	4310218
31	2	4402524	6270887	FDNIC_TV_7	Bna302870	4412446	4.36e-08	4402524	4596515
31	2	4402524	6270887	d_sin_SV	Bna303131	4446178	6.24e-13	4445602	4447029
31	2	4402524	6270887	FDNIC_SV_9	Bna308454	4966910	1.83e-09	4585770	4969709
31	2	4402524	6270887	FDIC_SV_9	Bna308135	4950117	4.8e-09	4585770	4969496
31	2	4402524	6270887	H_TV_11	Bna305303	4724498	3.46e-09	4614413	4748521
31	2	4402524	6270887	PAR_TV_5	Bna314849	5473147	1.48e-18	4628417	5948313
31	2	4402524	6270887	PAR_SV_7	Bna308435	4966524	3.73e-21	4686735	5383553
31	2	4402524	6270887	PAR_SV_8	Bna308435	4966524	6.37e-21	4686735	5383553
31	2	4402524	6270887	PC1_SV_7	Bna308435	4966524	5.14e-21	4686735	5097540
31	2	4402524	6270887	PC1_SV_8	Bna308435	4966524	7.35e-12	4686735	4969709
31	2	4402524	6270887	PAR_TV_9	Bna308435	4966524	2.78e-11	4700696	5383553
31	2	4402524	6270887	d_sin_TV	Bna308435	4966524	2.2e-18	4700709	5383553
31	2	4402524	6270887	PAR_SV_9	Bna308435	4966524	2.53e-14	4723237	5383553
31	2	4402524	6270887	PC1_SV_9	Bna308435	4966524	1.26e-13	4723237	5383553
31	2	4402524	6270887	PAR_TV_6	Bna308435	4966524	2.23e-14	4831960	5383466
31	2	4402524	6270887	S_TEX_SV_9	Bna308454	4966910	1.23e-07	4831960	4969709
31	2	4402524	6270887	PAR_SV_10	Bna308435	4966524	2.84e-16	4831960	5383466
31	2	4402524	6270887	b_log_TV	Bna311978	5268971	3.01e-08	4831960	5563919
31	2	4402524	6270887	S_TEX_SV_10	Bna306597	4849805	1.02e-08	4846267	4966524
31	2	4402524	6270887	FDNIC_SV_8	Bna308435	4966524	2.32e-07	4849805	4969709
31	2	4402524	6270887	PAR_TV_7	Bna308435	4966524	5.45e-08	4897285	5383553
31	2	4402524	6270887	PAR_TV_8	Bna313658	5382420	1.19e-09	4897285	5489071
31	2	4402524	6270887	FDNIC_TV_11	Bna313673	5382966	2.53e-10	4897438	5832231
31	2	4402524	6270887	R_TV_8	Bna314044	5406723	3.15e-07	4993985	5899381
31	2	4402524	6270887	PAR_TV_4	Bna314849	5473147	2.18e-08	5252021	5850458
31	2	4402524	6270887	S_TEX_SV_9	Bna314864	5481741	6.9e-15	5252021	5850458
31	2	4402524	6270887	FDNIC_SV_9	Bna314864	5481741	9.52e-19	5252021	5932564
31	2	4402524	6270887	FDIC_SV_9	Bna314864	5481741	1.02e-14	5252021	5932564
31	2	4402524	6270887	PC1_SV_7	Bna314864	5481741	1.17e-22	5252021	5850458
31	2	4402524	6270887	S_TEX_SV_8	Bna314864	5481741	4.64e-11	5472893	5850458
31	2	4402524	6270887	PAR_SV_7	Bna314841	5472893	1.19e-17	5472893	5850458
31	2	4402524	6270887	PAR_SV_8	Bna314841	5472893	2.19e-17	5472893	5850458
31	2	4402524	6270887	PAR_SV_10	Bna314864	5481741	1.58e-14	5472893	5850458
31	2	4402524	6270887	d_sin_TV	Bna314841	5472893	6.4e-17	5472893	5850458
31	2	4402524	6270887	S_TEX_SV_10	Bna314864	5481741	3.86e-08	5473147	5851487
31	2	4402524	6270887	b_log_TV	Bna318672	5810949	3.09e-08	5809524	6270887
32	2	7115085	12329246	FDNIC_SV_9	Bna340517	7518014	1.5e-09	7115085	7783097
32	2	7115085	12329246	FDIC_SV_9	Bna339019	7411023	5.7e-08	7115085	7783097
32	2	7115085	12329246	d_sin_TV	Bna341116	7559991	1.09e-11	7134254	7692853
32	2	7115085	12329246	S_TEX_SV_10	Bna342158	7668542	1.98e-09	7198247	7782831
32	2	7115085	12329246	S_TEX_SV_9	Bna340514	7518010	8.89e-09	7376875	7783097
32	2	7115085	12329246	FDNIC_TV_10	Bna347404	8122808	6.35e-12	7735838	8855802
32	2	7115085	12329246	FDNIC_TV_8	Bna347404	8122808	6.36e-10	7870740	8220915
32	2	7115085	12329246	d_sin_TV	Bna346316	8034782	7.33e-09	7935940	8035920
32	2	7115085	12329246	HA_TV_9	Bna351213	8439213	1.31e-07	8020786	8626322
32	2	7115085	12329246	a_sin_TV	Bna347426	8123394	1.49e-07	8122341	8220915
32	2	7115085	12329246	d_sin_TV	Bna347426	8123394	3.83e-09	8122341	8242045
32	2	7115085	12329246	H_TV_11	Bna353612	8768086	3.51e-07	8268756	8775611
32	2	7115085	12329246	FDNIC_SV_9	Bna352004	8629352	2.77e-19	8627426	8992492
32	2	7115085	12329246	FDIC_SV_9	Bna352004	8629352	2.23e-18	8627426	8992492
32	2	7115085	12329246	b_log_TV	Bna356486	8989670	2.31e-13	8627426	9251010
32	2	7115085	12329246	SE_TEX_SV_11	Bna353689	8776846	1.28e-07	8627704	8992465
32	2	7115085	12329246	S_TEX_SV_9	Bna352004	8629352	2.91e-13	8629352	8992492
32	2	7115085	12329246	FDNIC_SV_8	Bna356411	8984450	3.3e-09	8629352	8992492
32	2	7115085	12329246	PC1_SV_8	Bna356411	8984450	6.33e-15	8629352	9422051
32	2	7115085	12329246	PAR_TV_5	Bna356411	8984450	3.04e-23	8716225	9359343
32	2	7115085	12329246	PAR_TV_6	Bna356531	8992492	9.71e-24	8716225	9359343
32	2	7115085	12329246	PAR_SV_7	Bna356528	8992417	1.2e-28	8716225	9422051
32	2	7115085	12329246	PAR_SV_8	Bna356411	8984450	6.06e-29	8716225	9422051
32	2	7115085	12329246	PAR_SV_9	Bna356411	8984450	7.61e-18	8716225	9422051
32	2	7115085	12329246	PAR_SV_10	Bna356411	8984450	1.1e-19	8716225	9422051
32	2	7115085	12329246	PC1_SV_7	Bna356411	8984450	5.31e-26	8716225	9422051
32	2	7115085	12329246	PC1_SV_9	Bna356496	8990752	5.01e-18	8716225	9422051
32	2	7115085	12329246	PC1_SV_10	Bna356531	8992492	4.76e-09	8716225	8992492
32	2	7115085	12329246	d_sin_TV	Bna356530	8992465	8.61e-26	8716225	9422051
32	2	7115085	12329246	FDNIC_TV_8	Bna354705	8869390	1.54e-08	8725617	8869390
32	2	7115085	12329246	PAR_TV_8	Bna356527	8992406	8.49e-13	8729130	9300316
32	2	7115085	12329246	PAR_TV_9	Bna356531	8992492	8.37e-17	8729130	9300316
32	2	7115085	12329246	S_TEX_SV_8	Bna360486	9300316	1.18e-10	8956771	9800128
32	2	7115085	12329246	S_TEX_SV_10	Bna360486	9300316	2.99e-09	8956771	9771947
32	2	7115085	12329246	E_TEX_SV_11	Bna360486	9300316	8.91e-08	8956771	9771947
32	2	7115085	12329246	TPA_SV_11	Bna360486	9300316	2.05e-07	8956771	9771947
32	2	7115085	12329246	GPA_SV_11	Bna360486	9300316	1.42e-07	8956771	9771947
32	2	7115085	12329246	PAR_TV_4	Bna356531	8992492	1.55e-11	8971998	8992492
32	2	7115085	12329246	PAR_TV_7	Bna356531	8992492	1.02e-12	8971998	9300316
32	2	7115085	12329246	H_TV_11	Bna360486	9300316	1.07e-07	8984450	9800128
32	2	7115085	12329246	S_TEX_SV_9	Bna363601	9598054	6.74e-16	9248946	10090322
32	2	7115085	12329246	FDNIC_SV_9	Bna363601	9598054	1.23e-20	9248946	10090322
32	2	7115085	12329246	FDIC_SV_9	Bna363601	9598054	9.42e-17	9248946	10090322
32	2	7115085	12329246	SE_TEX_SV_10	Bna363312	9559656	3.26e-07	9300316	10042344
32	2	7115085	12329246	SE_TEX_SV_11	Bna364032	9652958	1.22e-07	9300316	9656372
32	2	7115085	12329246	S_TEX_SV_7	Bna363601	9598054	5.03e-09	9300316	10090322
32	2	7115085	12329246	FDNIC_SV_7	Bna363601	9598054	4.87e-12	9300316	10090322
32	2	7115085	12329246	FDNIC_SV_8	Bna363601	9598054	1.36e-11	9300316	10090322
32	2	7115085	12329246	FDNIC_SV_10	Bna363601	9598054	4.39e-08	9300316	10043752
32	2	7115085	12329246	PAR_TV_5	Bna363638	9599040	5.44e-19	9539236	10086154
32	2	7115085	12329246	PAR_TV_6	Bna363638	9599040	3.42e-19	9539236	10211771
32	2	7115085	12329246	PAR_SV_7	Bna363638	9599040	4.38e-23	9539236	10086154
32	2	7115085	12329246	PAR_SV_8	Bna363638	9599040	2.83e-23	9539236	10086154
32	2	7115085	12329246	PAR_SV_9	Bna365073	9772024	3.51e-17	9539236	10431732
32	2	7115085	12329246	PAR_SV_10	Bna363638	9599040	1.44e-15	9539236	9817620
32	2	7115085	12329246	PC1_SV_7	Bna363605	9598135	7.66e-19	9539236	10665843
32	2	7115085	12329246	PC1_SV_8	Bna363605	9598135	1.08e-14	9539236	10043752
32	2	7115085	12329246	PC1_SV_9	Bna363638	9599040	6.61e-15	9539236	10086154
32	2	7115085	12329246	d_sin_TV	Bna376434	10665716	9.25e-24	9539236	12077958
32	2	7115085	12329246	b_log_TV	Bna363595	9597580	3.82e-12	9552365	9942216
32	2	7115085	12329246	PAR_TV_4	Bna363620	9598469	7.59e-12	9597114	9817527
32	2	7115085	12329246	PAR_TV_7	Bna363638	9599040	7.21e-11	9597137	9656336
32	2	7115085	12329246	PAR_TV_9	Bna363638	9599040	8.5e-14	9597137	9817527
32	2	7115085	12329246	PAR_TV_8	Bna363638	9599040	5.62e-10	9597580	9817527
32	2	7115085	12329246	PAR_TV_7	Bna365073	9772024	1.89e-11	9676680	9942216
32	2	7115085	12329246	S_TEX_SV_10	Bna372814	10412865	1.47e-10	9811927	10878074
32	2	7115085	12329246	H_TV_11	Bna370887	10255741	3.49e-07	9811987	10257324
32	2	7115085	12329246	PAR_SV_10	Bna372805	10411905	1.97e-19	9911995	10904212
32	2	7115085	12329246	S_TEX_SV_8	Bna372850	10415334	2.29e-08	9925207	10431137
32	2	7115085	12329246	PC1_SV_10	Bna372954	10427532	7.46e-10	10018350	10487310
32	2	7115085	12329246	PAR_SV_7	Bna383421	11255494	4.41e-22	10102732	12196298
32	2	7115085	12329246	PAR_SV_8	Bna372804	10411894	3.03e-18	10102732	10489279
32	2	7115085	12329246	PAR_TV_4	Bna371889	10313693	2.82e-07	10144607	10427586
32	2	7115085	12329246	PAR_TV_5	Bna382523	11184863	4.67e-20	10177930	12196298
32	2	7115085	12329246	FDNIC_SV_10	Bna372959	10428166	1.28e-07	10177930	10431137
32	2	7115085	12329246	PC1_SV_9	Bna382523	11184863	3.11e-15	10177930	12196298
32	2	7115085	12329246	PAR_SV_11	Bna372887	10420757	7.7e-07	10228075	10431137
32	2	7115085	12329246	PAR_TV_11	Bna376436	10665843	6.69e-08	10260208	11045703
32	2	7115085	12329246	PAR_TV_6	Bna372818	10413115	2.35e-14	10308247	10431732
32	2	7115085	12329246	PAR_TV_7	Bna371889	10313693	3.93e-08	10308247	10431732
32	2	7115085	12329246	b_log_TV	Bna371889	10313693	7.57e-11	10308247	10431732
32	2	7115085	12329246	PAR_TV_8	Bna372827	10414039	4.08e-09	10308299	10665843
32	2	7115085	12329246	PAR_TV_9	Bna372955	10427586	3e-10	10308299	10431732
32	2	7115085	12329246	SE_TEX_SV_11	Bna378704	10870406	3.49e-07	10408242	11310260
32	2	7115085	12329246	S_TEX_SV_9	Bna372935	10425443	1.88e-10	10408242	10485562
32	2	7115085	12329246	FDNIC_SV_7	Bna372935	10425443	1.25e-08	10408242	10485574
32	2	7115085	12329246	FDNIC_SV_8	Bna372805	10411905	5.81e-08	10408242	10431137
32	2	7115085	12329246	FDNIC_SV_9	Bna372935	10425443	5.91e-14	10408242	10508586
32	2	7115085	12329246	PC1_SV_8	Bna372954	10427532	6.85e-11	10408285	10431732
32	2	7115085	12329246	FDIC_SV_9	Bna372935	10425443	5.17e-11	10409543	10508586
32	2	7115085	12329246	PAR_TV_6	Bna380401	11045442	3.72e-29	10665716	12144171
32	2	7115085	12329246	PAR_TV_9	Bna380401	11045442	1.8e-16	10665716	12144171
32	2	7115085	12329246	FDNIC_TV_8	Bna376436	10665843	3.15e-07	10665716	10878732
32	2	7115085	12329246	FDNIC_TV_10	Bna376436	10665843	1.96e-07	10665716	10878732
32	2	7115085	12329246	W_TV_11	Bna378386	10857839	4.03e-07	10665716	10916632
32	2	7115085	12329246	H_TV_11	Bna378046	10834459	6.39e-08	10665716	11045442
32	2	7115085	12329246	E_TEX_SV_11	Bna378704	10870406	8.45e-07	10665716	11310260
32	2	7115085	12329246	W_SV_11	Bna378046	10834459	7.35e-07	10665716	10916632
32	2	7115085	12329246	PAR_SV_8	Bna380401	11045442	3.93e-24	10665716	12077958
32	2	7115085	12329246	PAR_SV_9	Bna380401	11045442	9.45e-25	10665716	11544996
32	2	7115085	12329246	PAR_SV_11	Bna380405	11045703	2.7e-11	10665716	12077958
32	2	7115085	12329246	PAR_TV_8	Bna382523	11184863	1.59e-17	10833284	11682524
32	2	7115085	12329246	PC1_SV_7	Bna383453	11256941	1.41e-16	10833284	11718880
32	2	7115085	12329246	PC4_SV_8	Bna382921	11227327	6.08e-08	10833284	11718880
32	2	7115085	12329246	a_sin_TV	Bna387342	11596014	7.95e-10	10833284	11970710
32	2	7115085	12329246	PAR_TV_4	Bna380401	11045442	1.24e-14	10866234	11538058
32	2	7115085	12329246	PAR_TV_7	Bna380401	11045442	3.7e-18	10866234	11544996
32	2	7115085	12329246	b_log_TV	Bna380401	11045442	3.17e-14	10866234	11538015
32	2	7115085	12329246	PC1_SV_8	Bna383421	11255494	3.74e-12	11031105	11708703
32	2	7115085	12329246	S_TEX_SV_10	Bna384038	11303079	3.55e-08	11031180	11759075
32	2	7115085	12329246	S_TEX_SV_8	Bna383985	11298823	1.66e-07	11036435	11318551
32	2	7115085	12329246	FDNIC_SV_9	Bna383985	11298823	2.31e-15	11036435	11780088
32	2	7115085	12329246	FDIC_SV_9	Bna383985	11298823	1.35e-13	11036435	11780088
32	2	7115085	12329246	PC1_SV_10	Bna383453	11256941	3.58e-07	11036435	11596014
32	2	7115085	12329246	PAR_SV_10	Bna387342	11596014	5.97e-14	11184863	12329246
32	2	7115085	12329246	H_TV_11	Bna387299	11589718	1.06e-08	11310260	12077958
32	2	7115085	12329246	PAR_TV_4	Bna391358	11926720	3.45e-10	11569581	11969056
32	2	7115085	12329246	PAR_TV_7	Bna391358	11926720	2.71e-13	11569581	12144171
32	2	7115085	12329246	PAR_SV_9	Bna387342	11596014	9.15e-20	11569581	12077958
32	2	7115085	12329246	b_log_TV	Bna391613	11949353	1.47e-11	11569581	12175925
32	2	7115085	12329246	S_TEX_SV_8	Bna391946	11969278	6.14e-08	11572867	12196298
32	2	7115085	12329246	PAR_TV_8	Bna388804	11706860	1.5e-12	11695477	12144171
32	2	7115085	12329246	PC1_SV_7	Bna391942	11969056	5.41e-14	11759160	12196298
32	2	7115085	12329246	PC1_SV_8	Bna391942	11969056	5.13e-09	11899528	12196298
32	2	7115085	12329246	H_TV_11	Bna394361	12168603	1.32e-07	12117487	12196298
33	2	12693267	13102652	PAR_TV_6	Bna403062	13037148	1.29e-11	12693267	13102652
33	2	12693267	13102652	b_log_TV	Bna404170	13101771	1e-11	12853400	13102013
33	2	12693267	13102652	PAR_TV_9	Bna403062	13037148	1.86e-09	12987970	13102268
33	2	12693267	13102652	PAR_TV_5	Bna403307	13043145	2.26e-11	12989315	13102652
33	2	12693267	13102652	PAR_TV_7	Bna403062	13037148	3.93e-10	12989315	13102013
33	2	12693267	13102652	PAR_TV_8	Bna403307	13043145	1.71e-08	12989315	13101771
33	2	12693267	13102652	PAR_SV_9	Bna404184	13102259	7.4e-09	13040007	13102652
34	2	13203878	13205491	a_sin_TV	Bna405256	13205127	2.37e-09	13203878	13205491
35	2	13873606	14630300	FDNIC_TV_8	Bna416464	14365188	3.89e-07	13873606	14630300
35	2	13873606	14630300	d_sin_TV	Bna414812	14145409	5.86e-11	14129974	14156810
35	2	13873606	14630300	PAR_SV_10	Bna414813	14145421	6.78e-08	14130101	14156810
35	2	13873606	14630300	PC1_SV_9	Bna414812	14145409	4.49e-07	14130101	14156810
36	2	16847349	17135050	a_sin_TV	Bna436121	16999735	1.91e-13	16847349	17132953
36	2	16847349	17135050	d_sin_TV	Bna436121	16999735	2.35e-13	16847349	17135050
37	2	17620957	17854790	a_sin_TV	Bna443165	17846166	1.37e-12	17620957	17854790
37	2	17620957	17854790	d_sin_TV	Bna442377	17704504	3.51e-13	17620957	17854790
38	2	18409254	18426604	a_sin_TV	Bna447303	18426604	5.99e-10	18409254	18426604
38	2	18409254	18426604	d_sin_TV	Bna447303	18426604	3.81e-10	18409254	18426604
39	2	18629910	19998358	a_sin_TV	Bna451054	19062459	2.3e-13	18629910	19522912
39	2	18629910	19998358	d_sin_TV	Bna450831	19004821	1.56e-12	18629910	19522912
39	2	18629910	19998358	b_log_TV	Bna449654	18651469	1.7e-08	18651469	19052096
39	2	18629910	19998358	b_log_TV	Bna452877	19614499	7.79e-14	19251031	19998358
40	2	23498674	24236158	a_sin_TV	Bna455475	23775695	2.3e-13	23498674	24231974
40	2	23498674	24236158	d_sin_TV	Bna455475	23775695	1.56e-12	23498674	24231974
40	2	23498674	24236158	b_log_TV	Bna455505	23778219	1.75e-09	23502359	24236158
41	2	24286757	24937585	a_sin_TV	Bna459722	24622453	8.62e-12	24286757	24937585
41	2	24286757	24937585	d_sin_TV	Bna460695	24853253	3.33e-12	24286757	24937585
42	2	29642098	31370308	FDNIC_SV_9	Bna497722	30091375	2.12e-11	29642098	30095664
42	2	29642098	31370308	FDIC_SV_9	Bna497721	30091374	4.77e-10	29642098	30438692
42	2	29642098	31370308	PAR_SV_9	Bna496665	30006111	3.99e-16	29744146	30838610
42	2	29642098	31370308	PAR_TV_5	Bna495822	29848693	2.39e-13	29843497	30095699
42	2	29642098	31370308	PC1_SV_9	Bna496665	30006111	7.32e-10	29843497	30443352
42	2	29642098	31370308	d_sin_TV	Bna496903	30024331	3.29e-17	29843497	30443352
42	2	29642098	31370308	PAR_SV_8	Bna496665	30006111	3.53e-15	29844924	30488959
42	2	29642098	31370308	PAR_TV_6	Bna496665	30006111	1.61e-12	29845006	30028564
42	2	29642098	31370308	PAR_SV_7	Bna496665	30006111	1.39e-12	29845006	30488959
42	2	29642098	31370308	b_log_TV	Bna496926	30028564	3.37e-09	29845048	30450859
42	2	29642098	31370308	PC1_SV_7	Bna497804	30094795	1.05e-10	29861675	30443352
42	2	29642098	31370308	PAR_SV_10	Bna497804	30094795	5.45e-09	30006111	30443352
42	2	29642098	31370308	PAR_TV_5	Bna499877	30443298	9.81e-08	30435610	30838610
42	2	29642098	31370308	d_sin_TV	Bna501704	31073432	1.13e-16	30819544	31370308
43	2	31797991	32071474	M_TEX_SV_11	Bna505432	32047513	2.13e-07	31797991	32048004
43	2	31797991	32071474	S_TEX_SV_8	Bna505432	32047513	1.57e-07	31797991	32048872
43	2	31797991	32071474	FDNIC_SV_8	Bna505432	32047513	2.61e-07	31797991	32048098
43	2	31797991	32071474	PAR_SV_7	Bna505325	32038799	2.16e-07	31797991	32048098
43	2	31797991	32071474	PAR_SV_8	Bna505325	32038799	9.96e-08	31797991	32048098
43	2	31797991	32071474	PAR_SV_10	Bna503859	31797991	2.79e-07	31797991	32048098
43	2	31797991	32071474	PC1_SV_7	Bna505325	32038799	3.56e-08	31797991	32048098
43	2	31797991	32071474	d_sin_TV	Bna505315	32037730	1.26e-13	31797991	32048872
43	2	31797991	32071474	SE_TEX_SV_11	Bna505432	32047513	3.13e-07	31800421	32071474
44	2	33590875	33931622	FDNIC_SV_9	Bna519693	33600852	3.57e-12	33590875	33898022
44	2	33590875	33931622	FDIC_SV_9	Bna521988	33750976	8.74e-13	33590875	33911575
44	2	33590875	33931622	PAR_SV_11	Bna519550	33590897	7.3e-08	33590875	33926666
44	2	33590875	33931622	PC1_SV_7	Bna519550	33590897	4.49e-13	33590875	33901718
44	2	33590875	33931622	d_sin_TV	Bna519550	33590897	8.93e-16	33590875	33931622
45	2	34166950	34195198	a_sin_SV	Bna527185	34173231	3.15e-08	34166950	34195198
46	2	34202949	34267557	MU3_TEX_SV_11	Bna527605	34206742	7.81e-07	34202949	34247007
46	2	34202949	34267557	S_TEX_SV_7	Bna527776	34219654	7.92e-11	34202952	34267557
46	2	34202949	34267557	S_TEX_SV_8	Bna527776	34219654	1.85e-12	34202952	34267557
46	2	34202949	34267557	FDNIC_SV_8	Bna527776	34219654	1.64e-11	34202952	34267557
46	2	34202949	34267557	PAR_SV_8	Bna528139	34247324	2.58e-08	34202952	34247324
46	2	34202949	34267557	PAR_SV_10	Bna527504	34202952	3.27e-08	34202952	34247324
46	2	34202949	34267557	PC1_SV_7	Bna527776	34219654	6.11e-14	34202952	34247324
46	2	34202949	34267557	PC1_SV_8	Bna527776	34219654	5.47e-10	34202952	34247324
46	2	34202949	34267557	a_sin_TV	Bna528139	34247324	1.91e-09	34202952	34247324
46	2	34202949	34267557	d_sin_TV	Bna528139	34247324	5.42e-12	34202952	34247324
46	2	34202949	34267557	S_TEX_SV_9	Bna527776	34219654	3.15e-14	34202966	34267557
46	2	34202949	34267557	FDNIC_SV_7	Bna527776	34219654	8.34e-10	34202966	34264391
46	2	34202949	34267557	FDNIC_SV_9	Bna527776	34219654	1.45e-14	34202966	34264391
46	2	34202949	34267557	S_TEX_SV_10	Bna527805	34221182	6.25e-11	34203374	34267557
46	2	34202949	34267557	SE_TEX_SV_8	Bna527805	34221182	4.3e-07	34219498	34267557
46	2	34202949	34267557	SE_TEX_SV_9	Bna527886	34226545	1.06e-07	34219498	34267557
46	2	34202949	34267557	SE_TEX_SV_10	Bna527805	34221182	9.21e-08	34219498	34267557
46	2	34202949	34267557	E_TEX_SV_9	Bna527805	34221182	5.95e-07	34219498	34264391
46	2	34202949	34267557	PAR_TV_5	Bna528139	34247324	4.82e-09	34221389	34247324
47	2	34360377	34385296	PAR_TV_5	Bna528625	34362097	9.78e-13	34360377	34385296
47	2	34360377	34385296	d_sin_TV	Bna528625	34362097	3.19e-14	34361544	34385296
48	2	34644337	34783220	FDIC_SV_9	Bna529569	34669565	6.36e-10	34644337	34783220
49	2	34949981	35939414	M_TEX_SV_7	Bna536621	35448645	4.63e-07	34949981	35837294
49	2	34949981	35939414	M_TEX_SV_8	Bna536621	35448645	1.99e-07	34949981	35837294
49	2	34949981	35939414	M_TEX_SV_9	Bna536621	35448645	2.49e-07	34949981	35837294
49	2	34949981	35939414	SE_TEX_SV_7	Bna536621	35448645	2.95e-07	34949981	35837294
49	2	34949981	35939414	MU3_TEX_SV_7	Bna536621	35448645	1.88e-07	34949981	35893054
49	2	34949981	35939414	MU3_TEX_SV_9	Bna536621	35448645	1.27e-07	34949981	35920406
49	2	34949981	35939414	PC4_SV_8	Bna532741	35050093	5.15e-09	34973716	35069791
49	2	34949981	35939414	PAR_SV_9	Bna536369	35434093	1.16e-07	35074624	35476992
49	2	34949981	35939414	PAR_TV_6	Bna536369	35434093	6.25e-11	35086113	35457040
49	2	34949981	35939414	PAR_TV_8	Bna536368	35434080	6.07e-08	35088488	35457040
49	2	34949981	35939414	FDNIC_TV_11	Bna537350	35587274	7.32e-08	35088488	35837294
49	2	34949981	35939414	PAR_SV_8	Bna536369	35434093	3.09e-07	35088488	35653689
49	2	34949981	35939414	PAR_TV_5	Bna536367	35434079	4.92e-10	35090642	35805071
49	2	34949981	35939414	GCV_TV_11	Bna537350	35587274	2.08e-07	35188786	35923830
49	2	34949981	35939414	M_TEX_TV_11	Bna537350	35587274	1.77e-07	35188786	35893054
49	2	34949981	35939414	U_TEX_TV_11	Bna537975	35653679	3.21e-07	35188786	35939414
49	2	34949981	35939414	E_TEX_TV_11	Bna537350	35587274	1.7e-07	35188786	35939414
49	2	34949981	35939414	TPA_TV_11	Bna537350	35587274	4.26e-07	35188786	35939414
49	2	34949981	35939414	SE_TEX_SV_8	Bna536621	35448645	1.14e-07	35188823	35837294
49	2	34949981	35939414	MU3_TEX_SV_8	Bna536621	35448645	1.89e-07	35192814	35920406
49	2	34949981	35939414	SE_TEX_SV_9	Bna536621	35448645	3.1e-07	35240384	35837294
49	2	34949981	35939414	b_log_TV	Bna535473	35350835	8.23e-11	35338862	35355275
49	2	34949981	35939414	MU3_TEX_SV_10	Bna538881	35835809	4.04e-08	35357817	35923818
49	2	34949981	35939414	FDNIC_TV_8	Bna538948	35847890	7.62e-08	35362170	35914726
49	2	34949981	35939414	S_TEX_SV_7	Bna538881	35835809	2.68e-07	35402550	35837294
49	2	34949981	35939414	TPA_SV_9	Bna536651	35451096	7.56e-07	35427189	35660529
49	2	34949981	35939414	GPA_SV_9	Bna536651	35451096	7.58e-07	35427189	35660529
49	2	34949981	35939414	S_TEX_SV_8	Bna536621	35448645	3.63e-07	35429833	35835809
49	2	34949981	35939414	SE_TEX_SV_10	Bna538881	35835809	2.47e-07	35431219	35837294
49	2	34949981	35939414	M_TEX_SV_10	Bna537350	35587274	5.04e-07	35431467	35837294
49	2	34949981	35939414	MU3_TEX_SV_11	Bna538881	35835809	1.63e-09	35653673	35912018
50	3	112408	1238075	W_TV_2	Bna544852	432726	1.66e-08	112408	462563
50	3	112408	1238075	a_sin_TV	Bna549038	751342	1.19e-21	362377	1238075
50	3	112408	1238075	d_sin_TV	Bna549235	766342	8.37e-18	362377	766342
50	3	112408	1238075	PAR_TV_5	Bna546769	537021	1.11e-13	469907	641338
50	3	112408	1238075	FDNIC_TV_7	Bna548820	743148	1.75e-07	726009	745164
51	3	1587611	2025228	FDNIC_TV_8	Bna561658	2014145	8.83e-14	1587611	2025228
51	3	1587611	2025228	FDNIC_TV_10	Bna561658	2014145	3.27e-11	1609811	2025228
51	3	1587611	2025228	FDNIC_TV_9	Bna561658	2014145	1.29e-10	1658621	2025228
51	3	1587611	2025228	HA_TV_9	Bna561865	2025228	2.77e-08	1874063	2025228
52	3	2128698	2182681	b_log_TV	Bna564096	2170278	1.62e-08	2128698	2182681
53	3	2187765	3076748	FDNIC_TV_8	Bna567260	2362181	3.18e-08	2187765	2635356
53	3	2187765	3076748	FDNIC_TV_9	Bna564341	2188086	4.01e-08	2187765	2471653
53	3	2187765	3076748	FDNIC_TV_10	Bna577203	3062939	5.8e-09	2187765	3076748
53	3	2187765	3076748	d_sin_TV	Bna573855	2864976	8.34e-08	2517572	2871827
53	3	2187765	3076748	FDNIC_TV_8	Bna577210	3063080	1.97e-07	2968698	3076748
53	3	2187765	3076748	c_sin_SV	Bna575887	2993022	3.81e-07	2982365	3013254
54	3	4393554	4490122	PAR_TV_7	Bna588731	4434470	4.41e-09	4393554	4490122
54	3	4393554	4490122	PAR_TV_8	Bna588731	4434470	7.91e-12	4393554	4490122
54	3	4393554	4490122	PAR_TV_5	Bna588731	4434470	1.11e-16	4397806	4490122
54	3	4393554	4490122	d_sin_TV	Bna588731	4434470	1.04e-19	4397806	4490122
54	3	4393554	4490122	PAR_TV_6	Bna588731	4434470	1.74e-12	4424764	4490122
54	3	4393554	4490122	PAR_TV_9	Bna588731	4434470	2.5e-10	4424776	4490122
55	3	4576811	5794950	d_sin_TV	Bna597573	5216003	1.39e-19	4576811	5418599
55	3	4576811	5794950	PC1_SV_7	Bna594238	4958333	1.88e-15	4958333	5327508
55	3	4576811	5794950	a_sin_TV	Bna595340	5043095	2.66e-08	4958333	5047231
55	3	4576811	5794950	FDIC_SV_9	Bna596172	5106410	1.94e-11	4958848	5227306
55	3	4576811	5794950	FDNIC_SV_9	Bna597572	5215996	2.24e-11	5051517	5227306
55	3	4576811	5794950	HWR_TV_3	Bna596553	5131380	1.17e-08	5079812	5131459
55	3	4576811	5794950	S_TEX_SV_9	Bna597572	5215996	7.81e-10	5106410	5220342
55	3	4576811	5794950	PAR_TV_5	Bna597019	5169981	1.97e-12	5142541	5327508
55	3	4576811	5794950	PAR_SV_9	Bna597018	5169923	8.65e-11	5142541	5327508
55	3	4576811	5794950	PAR_SV_7	Bna598826	5283434	4.15e-11	5169923	5327508
55	3	4576811	5794950	PAR_SV_8	Bna598826	5283434	7.37e-12	5169923	5327508
55	3	4576811	5794950	PAR_SV_10	Bna598826	5283434	5.64e-08	5169923	5327508
55	3	4576811	5794950	PC1_SV_9	Bna598826	5283434	5.89e-11	5169923	5327508
55	3	4576811	5794950	a_sin_TV	Bna597576	5216010	1.51e-22	5186117	5418599
55	3	4576811	5794950	HWR_TV_2	Bna597375	5194948	7.98e-07	5187065	5194991
55	3	4576811	5794950	FDNIC_SV_7	Bna597644	5220037	2.78e-07	5215933	5220342
55	3	4576811	5794950	FDNIC_SV_8	Bna597643	5220031	1.88e-07	5215933	5220342
55	3	4576811	5794950	W_SV_11	Bna597619	5218059	3.26e-07	5217430	5235680
55	3	4576811	5794950	H_SV_10	Bna599310	5343022	3.29e-07	5296585	5794950
56	3	6067912	6154508	PAR_TV_5	Bna606430	6070698	9.9e-10	6067912	6152842
56	3	6067912	6154508	d_sin_TV	Bna607067	6115094	8.55e-13	6067912	6154508
56	3	6067912	6154508	a_sin_TV	Bna607067	6115094	1.99e-14	6070642	6138704
57	3	6271921	10595600	FDNIC_TV_8	Bna619297	7619384	7.26e-14	6271921	8328818
57	3	6271921	10595600	PAR_TV_11	Bna612274	6697576	1.33e-10	6277044	7025765
57	3	6271921	10595600	PAR_TV_5	Bna624153	8036635	1.29e-18	6290772	8603301
57	3	6271921	10595600	FDNIC_SV_9	Bna612120	6685680	4.02e-19	6334813	6923055
57	3	6271921	10595600	FDIC_SV_9	Bna612120	6685680	2.39e-15	6334813	6923055
57	3	6271921	10595600	d_sin_TV	Bna624153	8036635	2.9e-19	6556430	8603301
57	3	6271921	10595600	PAR_SV_11	Bna612152	6688543	3.2e-08	6683927	6701165
57	3	6271921	10595600	PC1_SV_7	Bna612152	6688543	1.5e-10	6685680	6701165
57	3	6271921	10595600	PAR_TV_6	Bna615107	7157995	3.91e-10	6688543	7509868
57	3	6271921	10595600	PAR_SV_8	Bna624153	8036635	1.72e-18	6858337	8466243
57	3	6271921	10595600	PAR_TV_9	Bna615107	7157995	2.92e-09	6882011	7441721
57	3	6271921	10595600	a_sin_TV	Bna613529	6931783	2.44e-10	6915073	6959541
57	3	6271921	10595600	PAR_TV_11	Bna618231	7537342	9.99e-11	7038336	8036635
57	3	6271921	10595600	FDNIC_TV_9	Bna619297	7619384	5.71e-12	7165098	8315236
57	3	6271921	10595600	HA_TV_8	Bna617622	7447548	5.61e-07	7173451	7447548
57	3	6271921	10595600	E_TEX_SV_11	Bna617313	7418287	4.02e-07	7209342	7903324
57	3	6271921	10595600	TPA_SV_11	Bna617313	7418287	7.87e-07	7209342	7903324
57	3	6271921	10595600	GPA_SV_11	Bna617313	7418287	4.15e-07	7209342	7903324
57	3	6271921	10595600	HA_TV_9	Bna621651	7861752	1.99e-07	7363923	8239963
57	3	6271921	10595600	E_TEX_SV_9	Bna617938	7486703	2.45e-07	7409589	7688627
57	3	6271921	10595600	TPA_SV_9	Bna617938	7486703	3.21e-07	7409589	7688627
57	3	6271921	10595600	GPA_SV_9	Bna617938	7486703	3.1e-07	7409589	7688627
57	3	6271921	10595600	FDNIC_SV_8	Bna617647	7449668	1e-08	7419623	7905274
57	3	6271921	10595600	U_TEX_SV_8	Bna619297	7619384	5.59e-07	7441646	7620264
57	3	6271921	10595600	E_TEX_SV_8	Bna619297	7619384	3.56e-07	7441646	8035745
57	3	6271921	10595600	TPA_SV_8	Bna619297	7619384	6.21e-07	7441646	7620264
57	3	6271921	10595600	FDNIC_SV_7	Bna617646	7449655	8.42e-09	7441646	7620264
57	3	6271921	10595600	GPA_SV_8	Bna619297	7619384	6e-07	7441646	7620264
57	3	6271921	10595600	FDNIC_TV_10	Bna619297	7619384	6.11e-11	7537342	8326056
57	3	6271921	10595600	S_TEX_SV_8	Bna624148	8035745	6.29e-09	7537342	8525945
57	3	6271921	10595600	PAR_SV_7	Bna624153	8036635	1e-19	7537342	8466243
57	3	6271921	10595600	PAR_SV_9	Bna624153	8036635	2.7e-14	7537342	8603301
57	3	6271921	10595600	PAR_SV_10	Bna624153	8036635	7.49e-15	7537342	8469832
57	3	6271921	10595600	PC1_SV_7	Bna624153	8036635	4.47e-20	7537342	8525378
57	3	6271921	10595600	PC1_SV_8	Bna624153	8036635	3.07e-10	7537342	8523920
57	3	6271921	10595600	PC1_SV_9	Bna624153	8036635	7.61e-13	7537342	8523875
57	3	6271921	10595600	FDNIC_TV_7	Bna619498	7637308	2.82e-11	7619299	8315236
57	3	6271921	10595600	S_TEX_SV_7	Bna624148	8035745	4.99e-08	7619384	8530696
57	3	6271921	10595600	AC_TV_9	Bna624132	8034322	4.31e-08	7754631	8064019
57	3	6271921	10595600	PAR_TV_8	Bna624153	8036635	5.39e-11	7808311	8352404
57	3	6271921	10595600	PAR_TV_6	Bna624153	8036635	3.99e-15	7841159	8466243
57	3	6271921	10595600	PAR_TV_7	Bna624153	8036635	3.88e-09	7841159	8352404
57	3	6271921	10595600	PAR_TV_9	Bna624153	8036635	4.73e-10	7841159	8466243
57	3	6271921	10595600	d_sin_SV	Bna622626	7917143	6.03e-11	7873374	8393045
57	3	6271921	10595600	S_TEX_TV_9	Bna626398	8304996	4.32e-07	7894483	8527057
57	3	6271921	10595600	M_TEX_SV_9	Bna625836	8257619	5.83e-07	7903757	8530726
57	3	6271921	10595600	SE_TEX_SV_9	Bna625836	8257619	4.37e-07	7903757	8530726
57	3	6271921	10595600	E_TEX_SV_9	Bna625836	8257619	3.36e-08	7903757	8552143
57	3	6271921	10595600	TPA_SV_9	Bna625836	8257619	5.6e-08	7903757	8552143
57	3	6271921	10595600	GPA_SV_9	Bna625836	8257619	5.33e-08	7903757	8552143
57	3	6271921	10595600	PC4_SV_8	Bna624665	8116380	7.99e-08	8032763	8459091
57	3	6271921	10595600	a_sin_TV	Bna634513	9065978	2.95e-11	8034322	9088730
57	3	6271921	10595600	W_TV_8	Bna626398	8304996	3.92e-07	8035745	8528690
57	3	6271921	10595600	FDNIC_SV_7	Bna625836	8257619	1.34e-07	8035745	8524486
57	3	6271921	10595600	FDNIC_SV_8	Bna624148	8035745	4.65e-08	8035745	8524636
57	3	6271921	10595600	FDIC_SV_9	Bna625956	8277973	3.65e-08	8036635	8283785
57	3	6271921	10595600	S_TEX_SV_9	Bna628272	8486624	1.1e-09	8257619	8524486
57	3	6271921	10595600	E_TEX_SV_8	Bna628781	8519830	7.7e-07	8257619	8530696
57	3	6271921	10595600	W_SV_8	Bna626318	8301206	8.46e-08	8257619	8529044
57	3	6271921	10595600	W_SV_9	Bna625836	8257619	6.12e-07	8257619	8519830
57	3	6271921	10595600	FDNIC_SV_9	Bna628272	8486624	3.96e-12	8257619	8604050
57	3	6271921	10595600	HA_SV_9	Bna628973	8525945	3.75e-07	8289409	8530726
57	3	6271921	10595600	S_TEX_SV_10	Bna633268	8877883	1.58e-07	8469658	8996272
57	3	6271921	10595600	b_log_TV	Bna628470	8500735	2.09e-08	8496032	8500735
57	3	6271921	10595600	d_sin_TV	Bna638237	9435231	4.31e-22	8623683	9475644
57	3	6271921	10595600	S_TEX_SV_9	Bna634105	8996252	3.33e-11	8877883	9475644
57	3	6271921	10595600	FDNIC_SV_9	Bna634105	8996252	7.21e-15	8992293	10375263
57	3	6271921	10595600	FDIC_SV_9	Bna634105	8996252	1.21e-13	8996237	10375263
57	3	6271921	10595600	S_TEX_SV_7	Bna638754	9475644	3.4e-07	8996252	9475644
57	3	6271921	10595600	PC1_SV_9	Bna634318	9041293	1.4e-08	9031772	9467293
57	3	6271921	10595600	FDNIC_SV_7	Bna635428	9180286	8.24e-07	9117089	9467293
57	3	6271921	10595600	d_sin_SV	Bna641204	9744901	8.88e-08	9252544	9974995
57	3	6271921	10595600	b_Exp_TV	Bna638268	9437383	2.16e-07	9430556	9782339
57	3	6271921	10595600	b_log_TV	Bna641140	9742187	2.62e-09	9435391	10050676
57	3	6271921	10595600	S_TEX_SV_9	Bna643951	9994214	2.05e-07	9613374	10012563
57	3	6271921	10595600	FDNIC_SV_7	Bna643951	9994214	7.89e-08	9613374	10128565
57	3	6271921	10595600	U_TEX_TV_7	Bna641832	9776266	4.82e-07	9739243	9777007
57	3	6271921	10595600	E_TEX_TV_7	Bna641832	9776266	3.3e-07	9739243	9777007
57	3	6271921	10595600	TPA_TV_7	Bna641832	9776266	5.88e-07	9739243	9777007
57	3	6271921	10595600	GPA_TV_7	Bna641832	9776266	5.95e-07	9739243	9777007
57	3	6271921	10595600	U_TEX_SV_11	Bna641681	9771054	1.42e-09	9770739	9855958
57	3	6271921	10595600	FDNIC_SV_11	Bna641681	9771054	5.98e-09	9770739	9855958
57	3	6271921	10595600	FDIC_SV_11	Bna641681	9771054	7.19e-09	9770739	9855820
57	3	6271921	10595600	d_sin_TV	Bna650884	10560735	1.4e-16	9779222	10595600
57	3	6271921	10595600	a_sin_TV	Bna646891	10190359	3.17e-07	10190359	10369844
58	3	10845860	12697817	FDNIC_TV_9	Bna657470	11242388	2.6e-08	10845860	11512233
58	3	10845860	12697817	FDNIC_TV_8	Bna660451	11511920	1.52e-09	11231083	11512233
58	3	10845860	12697817	FDNIC_TV_10	Bna659854	11448115	5.56e-10	11231083	11514024
58	3	10845860	12697817	d_sin_TV	Bna665067	11932937	1.05e-10	11232735	12055055
58	3	10845860	12697817	PAR_SV_9	Bna659225	11389772	3.63e-07	11278929	11395541
58	3	10845860	12697817	PC1_SV_9	Bna659281	11393863	3.23e-07	11278987	11514115
58	3	10845860	12697817	PC1_SV_7	Bna660501	11514024	1.97e-07	11367884	11516717
58	3	10845860	12697817	PAR_SV_7	Bna660552	11516717	3.2e-07	11389672	11516717
58	3	10845860	12697817	PAR_SV_9	Bna665068	11932939	2.6e-09	11439777	12072761
58	3	10845860	12697817	FDNIC_TV_8	Bna663366	11750734	4.92e-08	11649161	11750991
58	3	10845860	12697817	W_TV_9	Bna662280	11658629	6.79e-07	11653520	11703468
58	3	10845860	12697817	PAR_TV_5	Bna670251	12435055	1.32e-09	12055022	12482709
58	3	10845860	12697817	d_sin_TV	Bna670752	12480932	3.72e-12	12071021	12697817
58	3	10845860	12697817	a_sin_TV	Bna668851	12332205	7.35e-08	12301277	12697817
59	3	13040058	13380440	PAR_TV_5	Bna679308	13330657	2.32e-10	13040058	13380440
59	3	13040058	13380440	PAR_SV_7	Bna679308	13330657	1.01e-09	13040058	13380440
59	3	13040058	13380440	PC1_SV_9	Bna679792	13375063	1.22e-10	13040058	13380440
59	3	13040058	13380440	d_sin_TV	Bna679308	13330657	4.02e-14	13040058	13380440
59	3	13040058	13380440	PAR_TV_4	Bna679773	13371550	8.66e-08	13330091	13380440
59	3	13040058	13380440	PAR_TV_6	Bna679775	13371647	7.34e-11	13330091	13380440
59	3	13040058	13380440	PAR_TV_7	Bna679775	13371647	1.18e-08	13330091	13375406
59	3	13040058	13380440	PAR_SV_8	Bna679308	13330657	1.5e-09	13330091	13380440
59	3	13040058	13380440	PAR_SV_9	Bna679775	13371647	5.86e-15	13330091	13380440
60	3	13557281	14516623	MU3_TEX_TV_11	Bna683669	13805166	8.65e-08	13557281	13872623
60	3	13557281	14516623	d_sin_TV	Bna688150	14144202	9.73e-13	13685411	14516623
60	3	13557281	14516623	FDIC_SV_9	Bna688183	14145306	2.52e-10	14105877	14146228
61	3	14966103	16594149	PAR_SV_9	Bna706772	15458313	8.42e-23	14966103	15482969
61	3	14966103	16594149	PAR_TV_4	Bna707027	15472033	2.36e-11	14993586	15840810
61	3	14966103	16594149	PAR_TV_5	Bna707126	15477433	8.32e-20	14993586	15840810
61	3	14966103	16594149	PAR_TV_6	Bna707119	15476806	3.68e-19	14993586	15840810
61	3	14966103	16594149	PAR_TV_8	Bna707027	15472033	1.8e-12	14993586	15482969
61	3	14966103	16594149	PAR_TV_9	Bna707027	15472033	4.08e-14	14993586	15840810
61	3	14966103	16594149	PAR_SV_7	Bna707164	15478683	5.76e-28	14993586	15840810
61	3	14966103	16594149	PAR_SV_8	Bna707119	15476806	9.24e-27	14993586	15840810
61	3	14966103	16594149	PC1_SV_9	Bna707112	15476077	3.65e-15	14993586	15482969
61	3	14966103	16594149	b_log_TV	Bna707093	15475284	6.09e-11	14993586	15603449
61	3	14966103	16594149	d_sin_TV	Bna707112	15476077	1.16e-19	14993586	15482969
61	3	14966103	16594149	GCV_TV_6	Bna707192	15482226	1.7e-07	15271868	15807776
61	3	14966103	16594149	PAR_SV_10	Bna707112	15476077	5.34e-19	15292582	15482969
61	3	14966103	16594149	PC1_SV_7	Bna707112	15476077	7.02e-24	15292582	15840810
61	3	14966103	16594149	S_TEX_SV_8	Bna707112	15476077	8.88e-11	15455406	15478729
61	3	14966103	16594149	PC1_SV_8	Bna707164	15478683	1.04e-13	15455406	15840810
61	3	14966103	16594149	PAR_TV_7	Bna707158	15478509	2.66e-11	15458313	15482969
61	3	14966103	16594149	PAR_SV_11	Bna707112	15476077	3.09e-09	15458313	15478683
61	3	14966103	16594149	S_TEX_SV_9	Bna707132	15477583	9.85e-10	15471313	15482969
61	3	14966103	16594149	FDNIC_SV_9	Bna707134	15477622	1.2e-10	15471313	15482969
61	3	14966103	16594149	FDIC_SV_9	Bna707145	15477778	6.03e-08	15471313	15482969
61	3	14966103	16594149	S_TEX_SV_7	Bna707112	15476077	1.6e-07	15472033	15478683
61	3	14966103	16594149	FDNIC_SV_7	Bna707112	15476077	9.07e-08	15472033	15478683
61	3	14966103	16594149	FDNIC_SV_8	Bna707112	15476077	6.76e-09	15472033	15478729
61	3	14966103	16594149	SE_TEX_SV_10	Bna707122	15477138	3.35e-07	15472344	15478729
61	3	14966103	16594149	S_TEX_SV_10	Bna707122	15477138	1.52e-09	15472344	15478729
61	3	14966103	16594149	PAR_TV_7	Bna708557	15569956	1.87e-07	15564999	15596183
61	3	14966103	16594149	PC1_SV_9	Bna708557	15569956	7.01e-08	15569956	15602620
61	3	14966103	16594149	a_sin_TV	Bna708557	15569956	3.43e-08	15569956	15602620
61	3	14966103	16594149	d_sin_TV	Bna708557	15569956	1.17e-10	15569956	15602620
61	3	14966103	16594149	b_log_TV	Bna714899	16136560	3.12e-11	15840810	16594149
62	3	16672819	17845431	d_sin_SV	Bna726215	17002349	3e-09	16672819	17059671
62	3	16672819	17845431	b_log_TV	Bna730505	17451690	3.5e-17	17008073	17845431
62	3	16672819	17845431	a_sin_TV	Bna730050	17359408	2.47e-13	17351319	17761988
62	3	16672819	17845431	d_sin_TV	Bna730050	17359408	5.89e-15	17351319	17761988
62	3	16672819	17845431	FDNIC_TV_8	Bna730047	17359161	7.28e-14	17351483	17657747
62	3	16672819	17845431	FDNIC_TV_9	Bna730047	17359161	4.88e-11	17351483	17657747
62	3	16672819	17845431	FDNIC_TV_10	Bna730047	17359161	6.42e-10	17351483	17655413
62	3	16672819	17845431	PAR_TV_5	Bna732600	17759304	7.23e-10	17359408	17762094
62	3	16672819	17845431	PC1_SV_9	Bna732665	17762094	5.64e-11	17370616	17762094
62	3	16672819	17845431	PAR_SV_7	Bna732626	17760267	2.48e-09	17370629	17762094
62	3	16672819	17845431	PAR_SV_8	Bna732626	17760267	1.21e-10	17370629	17762094
62	3	16672819	17845431	PAR_SV_9	Bna732626	17760267	7.18e-13	17370629	17762094
62	3	16672819	17845431	PAR_SV_10	Bna732141	17654093	4.69e-07	17598808	17761988
62	3	16672819	17845431	PAR_TV_6	Bna732534	17753376	1.3e-07	17726325	17762094
62	3	16672819	17845431	PAR_TV_8	Bna732626	17760267	3.5e-08	17753376	17762094
63	3	18020515	19035938	b_log_TV	Bna735727	18314985	2.08e-11	18020515	18782725
63	3	18020515	19035938	d_sin_TV	Bna734023	18070654	2.99e-12	18065996	18452216
63	3	18020515	19035938	PC1_SV_7	Bna734271	18086522	1.95e-09	18084843	18122533
63	3	18020515	19035938	SE_TEX_SV_11	Bna736824	18554621	2.11e-07	18554621	18845179
63	3	18020515	19035938	S_TEX_SV_9	Bna736824	18554621	3.63e-08	18554621	19035938
63	3	18020515	19035938	E_TEX_SV_11	Bna736824	18554621	8.94e-08	18554621	18845179
63	3	18020515	19035938	FDNIC_SV_9	Bna736824	18554621	7.96e-10	18554621	19035938
63	3	18020515	19035938	FDIC_SV_9	Bna736824	18554621	4.06e-08	18554621	18845179
63	3	18020515	19035938	b_log_TV	Bna738295	18805355	1.88e-14	18801542	18858615
63	3	18020515	19035938	PC1_SV_10	Bna738819	18868737	9.38e-11	18868737	19021957
64	3	19185533	19230549	PAR_TV_7	Bna741232	19197723	2.61e-08	19185533	19230549
64	3	19185533	19230549	PAR_TV_9	Bna741255	19201592	1.38e-07	19185533	19230549
64	3	19185533	19230549	PC1_SV_8	Bna741232	19197723	1.55e-10	19185533	19203743
65	3	19699041	20780596	b_log_TV	Bna746904	19861215	8.29e-14	19699041	20337147
65	3	19699041	20780596	d_sin_TV	Bna747648	19962754	5.06e-22	19810853	20368130
65	3	19699041	20780596	c_sin_TV	Bna751196	20303344	5.49e-11	19894700	20780596
65	3	19699041	20780596	PAR_TV_5	Bna747232	19910886	3.31e-12	19899122	20368130
65	3	19699041	20780596	AC_TV_9	Bna751403	20332705	1e-07	20129059	20463522
65	3	19699041	20780596	d_sin_TV	Bna752927	20546998	4.46e-14	20513184	20611680
65	3	19699041	20780596	b_log_TV	Bna753935	20701910	4.52e-07	20701878	20701935
66	3	20917726	21660257	c_sin_TV	Bna759918	21234574	1.88e-10	20917726	21448130
66	3	20917726	21660257	FDNIC_TV_7	Bna756763	20925950	6.82e-08	20925950	20968949
66	3	20917726	21660257	PAR_TV_5	Bna757427	20973334	1.24e-21	20927576	21439585
66	3	20917726	21660257	PAR_TV_6	Bna757325	20963661	1.27e-14	20927576	21406710
66	3	20917726	21660257	PAR_TV_7	Bna757325	20963661	1.02e-11	20927576	21406709
66	3	20917726	21660257	PAR_TV_8	Bna757427	20973334	2.66e-12	20927576	20984274
66	3	20917726	21660257	PAR_TV_9	Bna757396	20969503	2.15e-13	20927576	21439585
66	3	20917726	21660257	PAR_TV_4	Bna757327	20964205	2.81e-09	20945194	21407102
66	3	20917726	21660257	PAR_SV_9	Bna757325	20963661	3.1e-14	20945194	21439585
66	3	20917726	21660257	d_sin_TV	Bna757396	20969503	4.85e-15	20945194	21660257
66	3	20917726	21660257	PC1_SV_9	Bna757396	20969503	6.3e-10	20954371	21407102
66	3	20917726	21660257	PAR_SV_8	Bna761328	21406709	1.16e-11	20960537	21439585
66	3	20917726	21660257	PAR_SV_7	Bna761328	21406709	3.61e-12	20962885	21439585
66	3	20917726	21660257	PC4_SV_8	Bna757396	20969503	3.9e-10	20962885	21439585
66	3	20917726	21660257	b_log_TV	Bna759869	21229606	1.08e-10	20962885	21229606
66	3	20917726	21660257	S_TEX_SV_7	Bna761337	21407102	9.06e-08	20963072	21407102
66	3	20917726	21660257	S_TEX_SV_9	Bna761337	21407102	4.74e-10	20963072	21660257
66	3	20917726	21660257	PAR_SV_10	Bna757578	20984274	9.38e-11	20963661	21439585
66	3	20917726	21660257	PC1_SV_7	Bna761328	21406709	1.68e-11	20963661	21439585
66	3	20917726	21660257	PC1_SV_8	Bna761328	21406709	1.37e-08	20963661	21407102
66	3	20917726	21660257	FDIC_SV_9	Bna757507	20980660	2.49e-09	20980660	21217390
66	3	20917726	21660257	FDNIC_SV_9	Bna761328	21406709	1.05e-11	20984252	21660257
66	3	20917726	21660257	FDNIC_SV_7	Bna761328	21406709	5.38e-08	20990494	21660257
66	3	20917726	21660257	PAR_SV_11	Bna758197	21028796	8.14e-08	21018535	21043300
66	3	20917726	21660257	b_sin_TV	Bna760746	21348874	7.33e-07	21095750	21348877
66	3	20917726	21660257	b_quadratic_SV	Bna761217	21395379	7.96e-08	21341215	21395379
66	3	20917726	21660257	PAR_TV_11	Bna761536	21423689	7.53e-08	21423615	21443038
67	3	22779705	23310948	d_sin_TV	Bna773049	23079079	2e-14	22779705	23310948
67	3	22779705	23310948	PAR_SV_10	Bna773049	23079079	3.8e-09	22779965	23079079
67	3	22779705	23310948	HWR_TV_8	Bna770421	22831812	1.5e-08	22797232	22832339
67	3	22779705	23310948	PC4_SV_8	Bna773049	23079079	1.54e-08	22805720	23079079
67	3	22779705	23310948	FDIC_SV_9	Bna771001	22870607	6.35e-11	22831346	23079145
67	3	22779705	23310948	a_Exp_SV	Bna774379	23218311	7.1e-07	23214992	23258261
68	3	23425834	26081433	MU3_TEX_SV_7	Bna778573	23830836	2.28e-08	23425834	24327020
68	3	23425834	26081433	MU3_TEX_SV_8	Bna778573	23830836	6.57e-08	23441594	24327020
68	3	23425834	26081433	MU3_TEX_SV_9	Bna779202	23939301	1.23e-07	23441594	24327020
68	3	23425834	26081433	MU3_TEX_SV_11	Bna778573	23830836	7.22e-08	23441594	24325986
68	3	23425834	26081433	H_SV_9	Bna778575	23831202	8.18e-08	23504406	24326823
68	3	23425834	26081433	GCV_TV_6	Bna779202	23939301	6.85e-08	23504867	24336014
68	3	23425834	26081433	HA_SV_10	Bna778575	23831202	2.28e-07	23505645	23939572
68	3	23425834	26081433	FDNIC_TV_8	Bna779348	23951346	2.72e-10	23519617	25552903
68	3	23425834	26081433	FDNIC_TV_9	Bna779349	23951347	6.91e-11	23519617	24427327
68	3	23425834	26081433	FDNIC_TV_10	Bna786040	24645747	1.56e-08	23519617	25053952
68	3	23425834	26081433	HA_TV_9	Bna779349	23951347	1.05e-08	23519617	24427327
68	3	23425834	26081433	PC2_SV_8	Bna778054	23784376	1.76e-08	23520531	23845579
68	3	23425834	26081433	d_sin_TV	Bna782155	24261178	4.15e-11	23551381	24500839
68	3	23425834	26081433	FDNIC_TV_7	Bna780172	24069663	1.35e-08	23758898	24267198
68	3	23425834	26081433	FDNIC_TV_9	Bna793637	25300564	1.76e-09	24485410	25738571
68	3	23425834	26081433	HA_TV_9	Bna788909	24867030	1.15e-07	24501049	24949017
68	3	23425834	26081433	FDNIC_TV_7	Bna787024	24735645	4.2e-08	24634025	24971956
68	3	23425834	26081433	d_sin_TV	Bna791154	25047114	8.97e-12	24715813	25053805
68	3	23425834	26081433	a_sin_TV	Bna791159	25047359	5.08e-10	24728900	25053805
68	3	23425834	26081433	PAR_SV_9	Bna787019	24734292	2.07e-07	24731560	24734292
68	3	23425834	26081433	PC1_SV_7	Bna787413	24777504	2.31e-07	24766573	24830505
68	3	23425834	26081433	PAR_TV_5	Bna791084	25020994	5.04e-09	24829629	25053805
68	3	23425834	26081433	HA_TV_9	Bna795628	25462112	4.91e-09	24963296	25738543
68	3	23425834	26081433	FDNIC_TV_10	Bna792693	25213147	3.71e-11	25066317	25756571
68	3	23425834	26081433	PAR_SV_7	Bna792994	25243189	2.31e-08	25214763	25323273
68	3	23425834	26081433	PAR_SV_8	Bna792987	25243105	6.6e-08	25214763	25300564
68	3	23425834	26081433	PAR_SV_9	Bna792987	25243105	5.62e-08	25214763	25323273
68	3	23425834	26081433	d_sin_TV	Bna793572	25298355	6.76e-13	25220551	25945737
68	3	23425834	26081433	PAR_TV_5	Bna792993	25243185	1.58e-08	25220581	25341375
68	3	23425834	26081433	a_sin_TV	Bna793572	25298355	8.9e-12	25220581	25361359
68	3	23425834	26081433	FDNIC_TV_7	Bna793364	25276216	8.48e-09	25220960	25309084
68	3	23425834	26081433	PC4_SV_8	Bna792987	25243105	1.01e-07	25238073	25341375
68	3	23425834	26081433	PAR_TV_11	Bna796587	25524435	6.67e-09	25391701	25540524
68	3	23425834	26081433	PAR_TV_5	Bna798659	25649194	2.54e-07	25469120	25649851
68	3	23425834	26081433	FDNIC_TV_8	Bna800251	25730640	1.96e-08	25587209	26081433
68	3	23425834	26081433	S_TEX_SV_8	Bna803348	26036680	2.97e-07	25996570	26037907
69	3	26225721	28052295	PAR_TV_6	Bna805684	26357137	9.03e-10	26225721	26658408
69	3	26225721	28052295	PAR_TV_7	Bna805684	26357137	4.37e-09	26225721	26658472
69	3	26225721	28052295	FDNIC_TV_8	Bna807513	26639766	4.41e-12	26236493	27067016
69	3	26225721	28052295	FDNIC_TV_10	Bna810937	27002073	1.34e-10	26236493	27068285
69	3	26225721	28052295	d_sin_TV	Bna804595	26236493	2.82e-07	26236493	26630754
69	3	26225721	28052295	FDNIC_TV_9	Bna807513	26639766	1.16e-10	26241268	27039812
69	3	26225721	28052295	PAR_TV_9	Bna805684	26357137	3.19e-09	26357137	26658472
69	3	26225721	28052295	HA_TV_9	Bna807513	26639766	1.71e-07	26491496	26646608
69	3	26225721	28052295	PAR_TV_5	Bna811206	27030455	6.51e-14	26656073	27365331
69	3	26225721	28052295	AC_TV_9	Bna811206	27030455	7.47e-07	26656888	27068279
69	3	26225721	28052295	b_log_SV	Bna815630	27341547	6.94e-08	26868284	27342024
69	3	26225721	28052295	d_sin_TV	Bna818043	27602812	1.84e-15	27344846	27985928
69	3	26225721	28052295	PAR_TV_9	Bna818043	27602812	9.01e-12	27363119	27985928
69	3	26225721	28052295	PAR_SV_9	Bna818043	27602812	3.11e-12	27365331	27985928
69	3	26225721	28052295	PC1_SV_9	Bna818043	27602812	3.61e-13	27365331	27985928
69	3	26225721	28052295	PAR_TV_5	Bna820943	27914308	6.27e-17	27602812	27985928
69	3	26225721	28052295	PAR_TV_6	Bna821592	27985628	1.38e-11	27602812	28052295
69	3	26225721	28052295	PAR_TV_7	Bna821592	27985628	1.21e-10	27602812	27985928
69	3	26225721	28052295	PAR_SV_7	Bna821593	27985928	5.73e-13	27602812	28052295
69	3	26225721	28052295	PAR_SV_8	Bna821593	27985928	1.83e-12	27602812	28052295
70	3	28525771	29200268	GCV_TV_11	Bna825299	28526078	6.12e-07	28525771	28834497
70	3	28525771	29200268	H_SV_7	Bna829280	28999803	2e-08	28525771	29197817
70	3	28525771	29200268	H_SV_8	Bna827104	28781298	1.29e-08	28525771	29197817
70	3	28525771	29200268	MU3_TEX_TV_10	Bna829300	29001905	4.71e-08	28526078	29197817
70	3	28525771	29200268	H_SV_9	Bna827104	28781298	3.95e-08	28526078	29186873
70	3	28525771	29200268	HWR_SV_8	Bna827104	28781298	1.51e-08	28533057	29200268
70	3	28525771	29200268	H_SV_10	Bna826646	28695236	3.1e-08	28546577	29177528
70	3	28525771	29200268	HWR_SV_10	Bna826645	28695188	8.66e-08	28546577	29177528
70	3	28525771	29200268	FDNIC_TV_10	Bna825789	28578513	1.14e-07	28553571	28698444
70	3	28525771	29200268	HA_SV_10	Bna827087	28765821	1.38e-07	28688913	29197504
71	3	29724092	30286507	S_TEX_SV_9	Bna835691	29735694	1.86e-07	29724092	29921561
71	3	29724092	30286507	FDNIC_SV_9	Bna835691	29735694	1.89e-07	29724092	29921561
71	3	29724092	30286507	PC1_SV_8	Bna836679	29912125	1.7e-08	29724092	30075186
71	3	29724092	30286507	S_TEX_SV_10	Bna835720	29738431	4.12e-08	29727275	29934893
71	3	29724092	30286507	PAR_TV_5	Bna838221	30128185	6.81e-12	29900187	30225968
71	3	29724092	30286507	PAR_TV_6	Bna838221	30128185	2.77e-08	30108403	30134760
71	3	29724092	30286507	a_sin_TV	Bna838419	30142569	3.82e-08	30138848	30286507
71	3	29724092	30286507	d_sin_TV	Bna838419	30142569	7.14e-08	30140196	30286507
72	3	30301114	30500142	PAR_TV_5	Bna840571	30320082	8.51e-10	30301114	30500142
72	3	30301114	30500142	d_sin_TV	Bna840616	30325774	2.21e-09	30309632	30500142
73	3	30532323	31586988	d_sin_TV	Bna847450	31391762	2.77e-18	30532323	31586988
73	3	30532323	31586988	FDNIC_TV_10	Bna846658	31158323	2.14e-12	30800939	31438714
73	3	30532323	31586988	PAR_TV_5	Bna845929	31036485	1.68e-09	30911436	31586988
73	3	30532323	31586988	a_sin_TV	Bna847450	31391762	4.56e-21	30911436	31586988
73	3	30532323	31586988	FDNIC_TV_8	Bna847717	31434819	4.59e-08	30970291	31434819
73	3	30532323	31586988	PC1_SV_7	Bna847945	31462937	1.98e-07	31439171	31586579
73	3	30532323	31586988	PC1_SV_9	Bna847867	31453209	4.1e-07	31439171	31586579
74	3	44271987	44668023	PAR_TV_5	Bna886680	44568707	4.26e-08	44271987	44668023
74	3	44271987	44668023	FDNIC_TV_10	Bna885465	44271987	1.48e-07	44271987	44668023
74	3	44271987	44668023	a_sin_TV	Bna885465	44271987	1.05e-18	44271987	44668023
74	3	44271987	44668023	d_sin_TV	Bna885465	44271987	1.7e-17	44271987	44668023
75	4	414898	1727397	FDNIC_TV_10	Bna890061	418138	1.9e-07	414898	783918
75	4	414898	1727397	U_TEX_TV_10	Bna890521	468244	1.52e-08	423929	632394
75	4	414898	1727397	E_TEX_TV_10	Bna890521	468244	8.48e-09	423929	632394
75	4	414898	1727397	TPA_TV_10	Bna890521	468244	2.77e-08	423929	632394
75	4	414898	1727397	M_TEX_TV_10	Bna890634	485468	7.44e-07	457123	632394
75	4	414898	1727397	SE_TEX_TV_8	Bna892603	701397	5.38e-07	635046	1093237
75	4	414898	1727397	MU3_TEX_TV_8	Bna892603	701397	2.05e-07	635046	1093237
75	4	414898	1727397	MU3_TEX_TV_6	Bna895609	1087270	4.58e-07	701397	1093237
75	4	414898	1727397	FDNIC_TV_7	Bna894426	931529	2.17e-08	909661	1421935
75	4	414898	1727397	FDNIC_TV_8	Bna899444	1414907	1.28e-08	1083089	1561515
75	4	414898	1727397	FDNIC_TV_10	Bna899444	1414907	6.77e-09	1083089	1727397
75	4	414898	1727397	FDNIC_TV_9	Bna899444	1414907	4.85e-07	1095704	1415293
75	4	414898	1727397	a_sin_TV	Bna899713	1430746	3.33e-09	1225449	1571156
75	4	414898	1727397	d_sin_TV	Bna899713	1430746	1.33e-07	1225449	1571156
76	4	1728564	4089355	PC1_SV_7	Bna907655	2064294	7.39e-12	1728564	2465486
76	4	1728564	4089355	PC1_SV_8	Bna907655	2064294	3.21e-11	1728564	2465486
76	4	1728564	4089355	a_sin_TV	Bna906392	1977955	1.03e-09	1834413	2456591
76	4	1728564	4089355	d_sin_TV	Bna921153	3343210	3.92e-20	1834413	3363061
76	4	1728564	4089355	PAR_TV_5	Bna906192	1964274	4.66e-09	1879378	2456591
76	4	1728564	4089355	FDNIC_SV_9	Bna911354	2400125	2.69e-10	1931127	2400125
76	4	1728564	4089355	FDIC_SV_9	Bna911354	2400125	3.47e-11	1931127	2465486
76	4	1728564	4089355	FDIC_TV_4	Bna908801	2198529	6.52e-07	2136034	2198949
76	4	1728564	4089355	FDNIC_TV_7	Bna919956	3254175	7.22e-08	2792422	3256106
76	4	1728564	4089355	FDNIC_TV_8	Bna920225	3275824	5.43e-11	2817859	3478533
76	4	1728564	4089355	FDNIC_TV_9	Bna920225	3275824	1.13e-08	2939223	3478533
76	4	1728564	4089355	FDNIC_TV_10	Bna920225	3275824	1.81e-09	2939223	3478533
76	4	1728564	4089355	PC1_SV_7	Bna921151	3343205	1.43e-22	3053138	3343210
76	4	1728564	4089355	FDNIC_SV_9	Bna923933	3681053	4.46e-13	3091832	3860859
76	4	1728564	4089355	FDIC_SV_9	Bna920830	3327084	2.95e-08	3091832	3343210
76	4	1728564	4089355	PAR_SV_7	Bna921153	3343210	1.39e-20	3091832	3343210
76	4	1728564	4089355	PC1_SV_8	Bna921151	3343205	3.85e-12	3091832	3343210
76	4	1728564	4089355	PAR_TV_5	Bna921151	3343205	2.43e-17	3219093	3433434
76	4	1728564	4089355	PAR_TV_6	Bna919626	3239995	1.82e-08	3231902	3415987
76	4	1728564	4089355	PAR_SV_10	Bna921153	3343210	2.85e-15	3287944	3343210
76	4	1728564	4089355	FDIC_SV_9	Bna924444	3755281	4.57e-07	3479091	3756664
76	4	1728564	4089355	a_log_TV	Bna925047	3801211	4.13e-07	3674305	4089355
76	4	1728564	4089355	FDNIC_TV_8	Bna926539	3970414	4.62e-09	3889093	4020992
76	4	1728564	4089355	FDNIC_TV_10	Bna926539	3970414	5.02e-09	3889093	4020992
76	4	1728564	4089355	d_sin_TV	Bna925913	3891250	5.25e-11	3891250	3970989
77	4	4234856	4237975	S_TEX_SV_11	Bna928526	4236058	1.46e-07	4234856	4237975
78	4	4351396	4845056	a_sin_TV	Bna930727	4565027	1.12e-09	4351396	4845047
78	4	4351396	4845056	d_sin_TV	Bna932872	4821289	2.71e-14	4352246	4845056
78	4	4351396	4845056	PAR_TV_5	Bna932872	4821289	1.22e-07	4562926	4839231
78	4	4351396	4845056	FDNIC_SV_9	Bna931722	4698931	1.51e-10	4626668	4704499
78	4	4351396	4845056	FDIC_SV_9	Bna931722	4698931	1.12e-11	4626668	4769173
79	4	4878782	5972918	FDNIC_SV_9	Bna933633	4902586	2.19e-09	4878782	5062396
79	4	4878782	5972918	FDIC_SV_9	Bna933633	4902586	2.88e-11	4878782	5062396
79	4	4878782	5972918	a_log_TV	Bna938971	5509625	9.06e-08	5033338	5972918
79	4	4878782	5972918	PAR_TV_5	Bna937328	5392811	5.09e-07	5302655	5392811
79	4	4878782	5972918	FDNIC_TV_8	Bna941950	5818826	5.83e-11	5818811	5863024
79	4	4878782	5972918	FDNIC_TV_9	Bna941950	5818826	1.03e-08	5818811	5863019
79	4	4878782	5972918	FDNIC_TV_10	Bna941950	5818826	1.36e-08	5818811	5863019
79	4	4878782	5972918	d_sin_TV	Bna941954	5818878	1.25e-07	5818811	5863019
80	4	6199875	7520322	a_sin_TV	Bna947109	6199875	1.01e-07	6199875	6251464
80	4	6199875	7520322	d_sin_TV	Bna947109	6199875	9.66e-12	6199875	7520322
81	4	10574862	11003231	PAR_TV_5	Bna961664	11003231	5.92e-08	10574862	11003231
82	4	11924820	13657515	FDNIC_TV_8	Bna974074	12034497	2.75e-09	11924820	12289456
82	4	11924820	13657515	d_sin_TV	Bna978058	12371333	4.42e-11	12124821	12464781
82	4	11924820	13657515	a_sin_TV	Bna975370	12141116	1.07e-08	12138377	12246517
82	4	11924820	13657515	PC1_SV_9	Bna978935	12490870	4e-09	12288163	12985725
82	4	11924820	13657515	PC1_SV_7	Bna978753	12463759	1.08e-13	12461339	12493396
82	4	11924820	13657515	d_sin_TV	Bna983679	12969128	4.17e-12	12476830	13148067
82	4	11924820	13657515	FDNIC_TV_8	Bna984586	13032823	1.17e-10	12912183	13482440
82	4	11924820	13657515	FDNIC_TV_9	Bna984588	13032912	1.12e-10	12912183	13483173
82	4	11924820	13657515	HA_TV_9	Bna984586	13032823	1.54e-08	12912183	13482440
82	4	11924820	13657515	HA_TV_7	Bna984544	13025120	2.21e-07	12926995	13481119
82	4	11924820	13657515	a_sin_TV	Bna986272	13173041	1.19e-08	12997534	13655087
82	4	11924820	13657515	FDNIC_TV_7	Bna990089	13471011	4.26e-08	13014852	13483173
82	4	11924820	13657515	HA_TV_8	Bna984588	13032912	4.53e-08	13014852	13481119
82	4	11924820	13657515	FDNIC_TV_10	Bna984587	13032904	1.31e-07	13025574	13326093
82	4	11924820	13657515	d_sin_TV	Bna993260	13652718	6.31e-10	13325963	13657515
83	4	13868854	14453113	HWR_TV_8	Bna996301	13972493	1.11e-07	13868854	14052683
83	4	13868854	14453113	FDNIC_TV_10	Bna995511	13913551	3.57e-11	13913551	14009982
83	4	13868854	14453113	d_sin_TV	Bna996858	14009982	2.11e-14	13913551	14453113
83	4	13868854	14453113	FDNIC_TV_8	Bna997905	14121310	4.49e-07	14121247	14453113
83	4	13868854	14453113	FDNIC_TV_10	Bna997991	14132454	5.19e-07	14121247	14173359
84	4	16083914	16127863	a_sin_TV	Bna1017612	16119464	1.57e-12	16083914	16127863
85	4	16625754	17762467	PC5_SV_7	Bna1024492	16653277	5.57e-07	16625754	16884773
85	4	16625754	17762467	PAR_TV_5	Bna1026150	16874321	1.11e-09	16819038	16883223
85	4	16625754	17762467	a_sin_TV	Bna1025622	16825523	6.93e-08	16819038	16874321
85	4	16625754	17762467	FDNIC_TV_10	Bna1025622	16825523	1.76e-07	16821960	17279353
85	4	16625754	17762467	d_sin_TV	Bna1025623	16825530	2.34e-08	16821960	16883223
85	4	16625754	17762467	FDNIC_TV_8	Bna1031822	17329974	5.09e-09	16856187	17330081
85	4	16625754	17762467	FDNIC_TV_7	Bna1027115	16948362	1.1e-07	16948362	17164537
85	4	16625754	17762467	PAR_TV_5	Bna1031106	17264311	3.91e-09	17208990	17509687
85	4	16625754	17762467	GCV_TV_9	Bna1035415	17665313	1.07e-07	17249088	17681974
85	4	16625754	17762467	a_sin_TV	Bna1031570	17291328	1.59e-08	17289547	17317722
85	4	16625754	17762467	d_sin_TV	Bna1031570	17291328	4.46e-08	17289547	17317722
85	4	16625754	17762467	FDNIC_TV_8	Bna1033176	17465184	8.08e-10	17376000	17494311
85	4	16625754	17762467	FDNIC_TV_9	Bna1033321	17470250	5.98e-08	17376000	17494311
85	4	16625754	17762467	FDNIC_TV_10	Bna1033323	17470259	3.12e-09	17376000	17494311
85	4	16625754	17762467	b_log_TV	Bna1035947	17705103	1.47e-08	17427355	17762467
85	4	16625754	17762467	a_sin_TV	Bna1033300	17469230	6.64e-11	17447076	17470259
85	4	16625754	17762467	GCV_TV_6	Bna1035415	17665313	2.85e-07	17659917	17680683
85	4	16625754	17762467	M_TEX_TV_9	Bna1035415	17665313	3.59e-07	17659917	17674392
86	4	18465345	18474927	HWR_TV_1	Bna1044356	18474854	6.19e-08	18465345	18474927
87	4	18541624	19170455	PC1_SV_9	Bna1046932	18672394	1.62e-07	18541624	18675213
87	4	18541624	19170455	d_sin_TV	Bna1046932	18672394	2.55e-13	18541624	19170455
87	4	18541624	19170455	FDNIC_TV_8	Bna1046931	18672366	6.31e-09	18666309	18697306
87	4	18541624	19170455	PC1_SV_7	Bna1046932	18672394	3.61e-08	18669909	18781146
87	4	18541624	19170455	a_sin_TV	Bna1050220	18936198	2.99e-08	18936147	19040173
87	4	18541624	19170455	FDNIC_TV_8	Bna1050988	19032505	4.18e-09	18958152	19052927
88	4	19306523	19954860	d_sin_TV	Bna1057233	19724925	2.01e-10	19306523	19830510
88	4	19306523	19954860	FDNIC_SV_9	Bna1056302	19620922	8.44e-11	19620922	19954860
88	4	19306523	19954860	FDNIC_TV_7	Bna1056626	19666672	3.34e-07	19628446	19708683
88	4	19306523	19954860	PAR_TV_5	Bna1059082	19828669	3.36e-10	19655541	19830510
88	4	19306523	19954860	PC6_SV_8	Bna1057696	19756230	4.37e-07	19753989	19757363
88	4	19306523	19954860	PC1_SV_9	Bna1058578	19802938	4.81e-08	19802936	19830510
89	4	20403518	21068603	d_sin_TV	Bna1064038	20410377	1.79e-17	20403518	20880334
89	4	20403518	21068603	FDNIC_SV_9	Bna1065881	20615747	2.37e-11	20587673	20967897
89	4	20403518	21068603	FDIC_SV_9	Bna1066137	20644632	2.96e-10	20587673	21004224
89	4	20403518	21068603	b_log_TV	Bna1065928	20622137	8.6e-10	20587673	20646348
89	4	20403518	21068603	FDIC_SV_11	Bna1069905	21004056	1.4e-07	21002996	21068603
90	4	21300053	21328936	d_sin_TV	Bna1073839	21304498	7.34e-10	21300053	21328936
91	4	21338149	21584349	PAR_TV_9	Bna1077910	21571702	4.76e-09	21338149	21581983
91	4	21338149	21584349	PAR_TV_5	Bna1075051	21362734	1.4e-07	21354994	21365546
91	4	21338149	21584349	PAR_SV_7	Bna1075035	21361667	5.75e-07	21354994	21365393
91	4	21338149	21584349	PAR_SV_8	Bna1075050	21362726	3.9e-07	21354994	21365393
91	4	21338149	21584349	PAR_SV_9	Bna1075046	21362490	1.45e-09	21354994	21365413
91	4	21338149	21584349	PC1_SV_9	Bna1075050	21362726	2.08e-08	21354994	21365413
91	4	21338149	21584349	d_sin_TV	Bna1075047	21362500	3.85e-08	21354994	21365413
91	4	21338149	21584349	PAR_TV_7	Bna1077128	21524647	3.13e-08	21450535	21581983
91	4	21338149	21584349	FDIC_SV_9	Bna1077465	21548980	1.85e-14	21472571	21584349
91	4	21338149	21584349	FDNIC_SV_9	Bna1077465	21548980	4.2e-11	21491184	21566886
92	4	21585014	22066537	U_TEX_SV_11	Bna1083030	21987083	7.65e-07	21585014	21992273
92	4	21585014	22066537	FDNIC_SV_11	Bna1083030	21987083	1.67e-08	21585014	21992292
92	4	21585014	22066537	FDIC_SV_11	Bna1083030	21987083	2.41e-08	21585014	22066537
92	4	21585014	22066537	S_TEX_SV_11	Bna1083030	21987083	4.24e-08	21708770	21992292
93	4	22278754	24068545	S_TEX_SV_11	Bna1089099	22617268	1.46e-08	22278754	23011993
93	4	22278754	24068545	FDNIC_SV_11	Bna1089098	22617257	2.11e-10	22278754	23011993
93	4	22278754	24068545	FDIC_SV_11	Bna1089098	22617257	6.3e-11	22278754	23080599
93	4	22278754	24068545	PAR_SV_9	Bna1087971	22568370	2.39e-08	22352078	22585987
93	4	22278754	24068545	PC1_SV_9	Bna1087971	22568370	4.92e-11	22352078	22585987
93	4	22278754	24068545	d_sin_TV	Bna1085302	22352812	1.18e-21	22352078	22896643
93	4	22278754	24068545	PAR_TV_5	Bna1087971	22568370	1.94e-14	22352812	22585987
93	4	22278754	24068545	PAR_SV_7	Bna1087971	22568370	1.69e-07	22352812	22568370
93	4	22278754	24068545	PAR_SV_8	Bna1087971	22568370	4.44e-08	22352812	22568370
93	4	22278754	24068545	PC4_SV_8	Bna1086255	22406053	1.93e-08	22352812	22568370
93	4	22278754	24068545	PAR_TV_10	Bna1086460	22414452	8.74e-08	22353874	22472550
93	4	22278754	24068545	a_sin_TV	Bna1087971	22568370	3.74e-09	22363943	22585987
93	4	22278754	24068545	FDNIC_TV_8	Bna1093215	22935562	1.19e-10	22479205	23435380
93	4	22278754	24068545	FDNIC_TV_9	Bna1093215	22935562	1.94e-10	22481442	23435380
93	4	22278754	24068545	U_TEX_SV_11	Bna1089098	22617257	1.12e-10	22481640	22699320
93	4	22278754	24068545	FDNIC_TV_10	Bna1093215	22935562	4.44e-09	22597931	23066372
93	4	22278754	24068545	H_SV_10	Bna1095077	23079661	1.99e-08	22603520	23518762
93	4	22278754	24068545	HA_TV_9	Bna1091683	22794064	1.58e-07	22708881	22812269
93	4	22278754	24068545	PC1_SV_7	Bna1091682	22794053	4.39e-10	22746591	22812269
93	4	22278754	24068545	FDIC_SV_9	Bna1091511	22784936	2.62e-13	22777535	22812537
93	4	22278754	24068545	HA_TV_8	Bna1093215	22935562	4.03e-07	22816056	23066372
93	4	22278754	24068545	d_sin_TV	Bna1104285	23876284	3.75e-14	22976678	24068545
93	4	22278754	24068545	HWR_SV_10	Bna1099101	23448573	1.79e-07	22976695	23448573
93	4	22278754	24068545	HA_SV_10	Bna1097590	23321187	2.91e-07	23079661	23321416
93	4	22278754	24068545	b_log_SV	Bna1103065	23802623	8.34e-11	23436873	23803479
93	4	22278754	24068545	FDIC_SV_11	Bna1103219	23815998	7.22e-07	23437271	23979621
93	4	22278754	24068545	FDNIC_TV_8	Bna1099171	23451121	8.57e-09	23448634	23615132
94	4	24471496	25026249	b_log_SV	Bna1112730	24669835	1.01e-12	24471496	25026249
95	5	180336	5992281	d_sin_TV	Bna1120148	261904	7.88e-11	180336	757437
95	5	180336	5992281	d_sin_SV	Bna1121172	361817	1.31e-15	211238	493999
95	5	180336	5992281	FDNIC_SV_7	Bna1120008	254464	1.03e-08	215315	923545
95	5	180336	5992281	FDNIC_SV_8	Bna1120008	254464	4.59e-08	215315	923545
95	5	180336	5992281	PAR_SV_7	Bna1120178	263358	4.96e-08	215315	745911
95	5	180336	5992281	PC1_SV_7	Bna1120178	263358	2.84e-09	215315	492240
95	5	180336	5992281	FDNIC_TV_8	Bna1123273	835965	1.05e-08	757820	1282816
95	5	180336	5992281	a_sin_TV	Bna1126658	1265518	2.89e-09	1248825	1439313
95	5	180336	5992281	FDNIC_TV_10	Bna1132445	1747629	3.63e-08	1282758	1870469
95	5	180336	5992281	MU3_TEX_TV_10	Bna1127086	1288157	3.01e-07	1283304	1502144
95	5	180336	5992281	S_TEX_SV_9	Bna1132507	1751389	1.82e-09	1464487	1751389
95	5	180336	5992281	FDNIC_SV_7	Bna1132411	1745182	1.82e-08	1464487	1751389
95	5	180336	5992281	FDNIC_SV_8	Bna1132411	1745182	1.51e-09	1464487	1751389
95	5	180336	5992281	FDNIC_SV_9	Bna1130200	1563760	1.77e-14	1464487	2151606
95	5	180336	5992281	FDIC_SV_9	Bna1130200	1563760	3.94e-16	1464487	1802503
95	5	180336	5992281	U_TEX_SV_9	Bna1132937	1784887	1.63e-12	1609998	1802503
95	5	180336	5992281	MU3_TEX_TV_10	Bna1132067	1704471	2.37e-07	1704086	1937855
95	5	180336	5992281	PC1_SV_9	Bna1136761	2108406	3.79e-10	1738233	2433567
95	5	180336	5992281	FDIC_SV_7	Bna1132357	1743136	2.18e-08	1742602	1749013
95	5	180336	5992281	FDIC_SV_8	Bna1132357	1743136	2.85e-09	1742602	1751515
95	5	180336	5992281	S_TEX_SV_10	Bna1132357	1743136	4.75e-08	1742926	1749013
95	5	180336	5992281	d_sin_TV	Bna1148277	3043700	2.74e-19	2068447	5992281
95	5	180336	5992281	a_sin_TV	Bna1137176	2130804	1.08e-15	2075697	3008552
95	5	180336	5992281	FDNIC_TV_8	Bna1145679	2849576	1.14e-14	2104951	3412866
95	5	180336	5992281	FDNIC_TV_9	Bna1148438	3049522	9.7e-12	2104951	3076427
95	5	180336	5992281	FDNIC_TV_10	Bna1148438	3049522	4.2e-12	2104951	3305737
95	5	180336	5992281	PC1_SV_7	Bna1141065	2430121	4.75e-12	2105670	2433567
95	5	180336	5992281	PC1_SV_8	Bna1139541	2314818	3.13e-08	2105670	2430121
95	5	180336	5992281	PAR_TV_5	Bna1137164	2130467	6.92e-09	2108406	2434044
95	5	180336	5992281	PAR_SV_7	Bna1136761	2108406	1.6e-10	2108406	2433567
95	5	180336	5992281	PAR_SV_8	Bna1141065	2430121	9.57e-11	2108406	2433567
95	5	180336	5992281	PAR_SV_9	Bna1136761	2108406	1.07e-08	2108406	2430121
95	5	180336	5992281	PAR_TV_9	Bna1139464	2311740	7.5e-07	2192749	2312845
95	5	180336	5992281	FDNIC_SV_8	Bna1139315	2304355	3.38e-09	2303161	2786596
95	5	180336	5992281	FDIC_SV_8	Bna1139561	2315382	3.41e-08	2304355	2589198
95	5	180336	5992281	HA_TV_9	Bna1145760	2855958	2.51e-08	2398972	3049522
95	5	180336	5992281	S_TEX_SV_8	Bna1145731	2854000	3.71e-09	2430121	3054159
95	5	180336	5992281	SE_TEX_SV_8	Bna1145731	2854000	1.25e-07	2514812	3037269
95	5	180336	5992281	S_TEX_SV_10	Bna1145747	2854601	4.6e-07	2589198	3037269
95	5	180336	5992281	FDIC_SV_8	Bna1145731	2854000	9.29e-08	2693549	3037269
95	5	180336	5992281	FDNIC_TV_7	Bna1148438	3049522	5.16e-09	2767664	3074542
95	5	180336	5992281	FDNIC_SV_8	Bna1145729	2853880	4.6e-09	2828684	3037269
95	5	180336	5992281	H_SV_8	Bna1145731	2854000	4.31e-08	2850095	3037269
95	5	180336	5992281	FDNIC_SV_7	Bna1145729	2853880	6.21e-07	2850095	2973402
95	5	180336	5992281	S_TEX_SV_7	Bna1145729	2853880	8.61e-07	2850297	2973402
95	5	180336	5992281	U_TEX_SV_8	Bna1145731	2854000	2.36e-07	2850297	3037269
95	5	180336	5992281	E_TEX_SV_8	Bna1145731	2854000	1.15e-07	2850297	3037269
95	5	180336	5992281	E_TEX_SV_9	Bna1145731	2854000	1.12e-07	2850297	3037269
95	5	180336	5992281	TPA_SV_8	Bna1145731	2854000	2.6e-07	2850297	3037269
95	5	180336	5992281	TPA_SV_9	Bna1145731	2854000	2.23e-07	2850297	2973402
95	5	180336	5992281	H_SV_7	Bna1145729	2853880	2.86e-07	2850297	2973402
95	5	180336	5992281	HA_SV_8	Bna1145731	2854000	3.66e-07	2850297	3037269
95	5	180336	5992281	HA_SV_9	Bna1145731	2854000	5e-07	2850297	2973402
95	5	180336	5992281	GPA_SV_8	Bna1145731	2854000	2.54e-07	2850297	3037269
95	5	180336	5992281	GPA_SV_9	Bna1145731	2854000	2.21e-07	2850297	2973402
95	5	180336	5992281	M_TEX_SV_8	Bna1145731	2854000	7.49e-07	2853880	2973402
95	5	180336	5992281	SE_TEX_SV_9	Bna1145731	2854000	5.61e-07	2853880	2973402
95	5	180336	5992281	PAR_TV_5	Bna1147732	3006068	3.27e-14	2854601	3235229
95	5	180336	5992281	HA_TV_8	Bna1148438	3049522	3e-07	2855915	3050692
95	5	180336	5992281	PAR_SV_8	Bna1147729	3005946	6.61e-13	2876489	3319465
95	5	180336	5992281	PAR_SV_9	Bna1148434	3049127	1.87e-14	2978373	3319465
95	5	180336	5992281	PC1_SV_9	Bna1148434	3049127	8.55e-12	2978373	3319465
95	5	180336	5992281	PAR_TV_6	Bna1147729	3005946	6.32e-10	2978491	3054286
95	5	180336	5992281	PAR_SV_7	Bna1147729	3005946	6.22e-11	2978491	3054286
95	5	180336	5992281	PAR_SV_10	Bna1148277	3043700	3.58e-09	2991645	3319465
95	5	180336	5992281	FDNIC_TV_9	Bna1150149	3261834	8.66e-07	3241516	3261834
95	5	180336	5992281	a_sin_TV	Bna1155596	3738775	1.16e-12	3247970	3849013
95	5	180336	5992281	PAR_TV_5	Bna1156974	3850726	6.15e-09	3845015	3975944
95	5	180336	5992281	PC1_SV_7	Bna1158161	3920671	7.91e-08	3914922	3976589
95	5	180336	5992281	a_sin_TV	Bna1166179	4581761	2.33e-13	3920671	5681349
95	5	180336	5992281	FDIC_SV_9	Bna1165303	4478069	2.99e-11	4034944	4895418
95	5	180336	5992281	PAR_TV_5	Bna1165318	4478657	7.66e-13	4224523	4972605
95	5	180336	5992281	PAR_SV_7	Bna1165318	4478657	6.88e-15	4224523	4853045
95	5	180336	5992281	PAR_SV_8	Bna1165318	4478657	3.02e-14	4224523	4880998
95	5	180336	5992281	PAR_SV_10	Bna1165316	4478543	2.48e-10	4224523	4853045
95	5	180336	5992281	PC1_SV_7	Bna1165318	4478657	6.65e-12	4224523	4853045
95	5	180336	5992281	PC1_SV_8	Bna1165318	4478657	3.7e-09	4224523	4853045
95	5	180336	5992281	PC1_SV_9	Bna1165316	4478543	3.35e-10	4224523	4972605
95	5	180336	5992281	S_TEX_SV_8	Bna1165303	4478069	4.82e-08	4224544	4853045
95	5	180336	5992281	S_TEX_SV_10	Bna1166096	4550865	1.57e-07	4224544	4837264
95	5	180336	5992281	FDNIC_SV_8	Bna1165303	4478069	1.86e-08	4226415	4853045
95	5	180336	5992281	S_TEX_SV_9	Bna1165303	4478069	5.56e-11	4462785	4853045
95	5	180336	5992281	FDNIC_SV_9	Bna1169195	4837264	1.58e-13	4462785	4895418
95	5	180336	5992281	PAR_SV_9	Bna1165318	4478657	5.6e-10	4462785	4972605
95	5	180336	5992281	FDNIC_TV_8	Bna1168639	4801810	2.87e-09	4779834	4813925
95	5	180336	5992281	FDNIC_TV_10	Bna1168639	4801810	3.75e-07	4779834	4810297
95	5	180336	5992281	PAR_TV_5	Bna1173444	5077550	3.32e-08	4993379	5469625
95	5	180336	5992281	PC1_SV_9	Bna1171958	4993379	2.64e-09	4993379	5468129
95	5	180336	5992281	PC1_SV_7	Bna1177638	5459793	5.35e-09	5430983	5916370
96	5	5999421	6565423	PAR_TV_7	Bna1182803	6037831	1.42e-08	5999421	6264895
96	5	5999421	6565423	PAR_TV_8	Bna1182814	6038508	2.99e-07	6002632	6264895
96	5	5999421	6565423	PAR_TV_5	Bna1186905	6452074	2.97e-10	6138584	6565423
96	5	5999421	6565423	PAR_SV_9	Bna1187673	6512310	1.79e-08	6219460	6565423
96	5	5999421	6565423	a_sin_TV	Bna1187874	6534518	7.29e-10	6219460	6565423
96	5	5999421	6565423	d_sin_TV	Bna1187874	6534518	2.35e-11	6219460	6565423
96	5	5999421	6565423	PC1_SV_7	Bna1187121	6472018	5.73e-08	6400266	6478110
96	5	5999421	6565423	S_TEX_SV_10	Bna1187121	6472018	4.43e-07	6443145	6504121
96	5	5999421	6565423	PAR_SV_10	Bna1187121	6472018	8.23e-08	6443145	6534518
97	5	7547034	8181144	AC_TV_2	Bna1198697	8035391	8.06e-10	7547034	8181144
97	5	7547034	8181144	a_sin_TV	Bna1197501	7920775	1.1e-07	7895267	7922385
98	5	8513181	8589322	PAR_SV_7	Bna1201880	8538733	6.21e-12	8513181	8589322
99	5	9093117	9197821	HWR_TV_3	Bna1207084	9095356	6.91e-08	9093117	9197821
99	5	9093117	9197821	c_sin_TV	Bna1208253	9162656	1.03e-12	9127692	9177556
99	5	9093117	9197821	a_sin_TV	Bna1208836	9192498	8.38e-13	9160558	9192498
100	5	9665738	9923819	a_sin_TV	Bna1214304	9793903	8.3e-09	9665738	9923819
101	5	10319055	10336581	AC_TV_6	Bna1219131	10328511	1.74e-07	10319055	10336581
102	5	10350640	10829810	a_sin_TV	Bna1223963	10829458	9.57e-09	10350640	10829810
103	5	10914257	11899326	S_TEX_SV_11	Bna1228118	11262071	1.64e-08	10914257	11341685
103	5	10914257	11899326	FDNIC_TV_4	Bna1228278	11266911	1.76e-07	11259209	11339733
103	5	10914257	11899326	U_TEX_SV_11	Bna1228118	11262071	4.44e-07	11261248	11665562
103	5	10914257	11899326	FDIC_TV_1	Bna1229510	11332741	5.89e-08	11266770	11351008
103	5	10914257	11899326	a_sin_TV	Bna1231509	11531730	3.93e-11	11352162	11899326
103	5	10914257	11899326	d_sin_TV	Bna1234306	11786379	6.17e-08	11352168	11899326
104	5	12384898	12614666	S_TEX_SV_11	Bna1244767	12475696	1.78e-07	12384898	12481215
104	5	12384898	12614666	U_TEX_SV_11	Bna1244767	12475696	4.12e-09	12384898	12614666
104	5	12384898	12614666	FDNIC_SV_11	Bna1244767	12475696	4.61e-08	12384898	12481215
104	5	12384898	12614666	FDIC_SV_11	Bna1244767	12475696	1.73e-07	12384898	12481215
105	5	12838139	13465212	b_log_TV	Bna1252582	12983722	5.32e-08	12838139	13465212
106	5	29941322	30485926	b_log_TV	Bna1271399	30024530	4.24e-07	29941322	30485926
107	5	31024061	31587748	b_log_TV	Bna1283375	31092795	4.12e-07	31024061	31587748
108	5	32214475	32515060	U_TEX_SV_11	Bna1299431	32468431	2.12e-07	32214475	32515060
108	5	32214475	32515060	FDNIC_SV_11	Bna1299431	32468431	8.52e-07	32214475	32496066
109	5	33001193	33606125	U_TEX_SV_11	Bna1307613	33158311	8e-09	33001193	33606125
110	5	33712197	33998587	AC_TV_4	Bna1319546	33859511	2.18e-07	33712197	33998587
111	5	34188551	35080532	S_TEX_SV_11	Bna1326287	34688448	1.76e-07	34188551	34745401
111	5	34188551	35080532	U_TEX_SV_11	Bna1326868	34739373	1.34e-08	34240069	35080532
111	5	34188551	35080532	FDNIC_SV_11	Bna1326868	34739373	2.55e-08	34270436	35051991
111	5	34188551	35080532	FDIC_SV_11	Bna1326868	34739373	5.6e-08	34270436	35051991
112	5	35366959	36013177	FDNIC_TV_10	Bna1334319	35630390	9.2e-10	35366959	35633770
112	5	35366959	36013177	FDNIC_TV_8	Bna1334319	35630390	4.07e-13	35419356	35633784
112	5	35366959	36013177	U_TEX_SV_11	Bna1336601	35828616	1.12e-07	35541887	36013177
112	5	35366959	36013177	PAR_SV_7	Bna1334582	35647103	1.51e-09	35632225	35666367
112	5	35366959	36013177	PAR_SV_8	Bna1334353	35632312	6.75e-08	35632225	35665587
112	5	35366959	36013177	PC1_SV_7	Bna1334355	35632320	3.51e-09	35632225	35665587
112	5	35366959	36013177	PC1_SV_9	Bna1334571	35646652	2.28e-09	35632225	35647103
112	5	35366959	36013177	a_sin_TV	Bna1334355	35632320	6.93e-12	35632225	35665587
112	5	35366959	36013177	d_sin_TV	Bna1334352	35632311	6.27e-15	35632225	35665587
112	5	35366959	36013177	PAR_SV_10	Bna1334571	35646652	8.96e-10	35632311	35665587
112	5	35366959	36013177	PC1_SV_10	Bna1334569	35646592	3.5e-09	35632311	35665587
112	5	35366959	36013177	FDNIC_SV_9	Bna1334486	35641754	2.22e-07	35639155	35666367
112	5	35366959	36013177	FDIC_SV_9	Bna1334525	35644092	2.8e-08	35639155	35666367
113	5	36836349	36910031	FDNIC_TV_7	Bna1341453	36880357	7.27e-07	36836349	36910031
114	5	37026446	38056462	U_TEX_SV_11	Bna1347445	37524717	1.22e-08	37026446	37591485
114	5	37026446	38056462	PC6_SV_10	Bna1346799	37426677	1.72e-07	37181799	37426677
114	5	37026446	38056462	d_sin_TV	Bna1351506	37887276	1.52e-12	37372678	38056462
114	5	37026446	38056462	a_sin_TV	Bna1351496	37886717	2.15e-12	37372702	38056462
114	5	37026446	38056462	FDNIC_TV_10	Bna1351574	37893347	1.75e-13	37847623	37908351
114	5	37026446	38056462	AC_TV_9	Bna1351574	37893347	1.17e-10	37847623	37908279
114	5	37026446	38056462	FDNIC_TV_8	Bna1351649	37899975	2.18e-12	37847771	37908351
114	5	37026446	38056462	FDNIC_TV_7	Bna1352181	37948732	5.59e-09	37934531	37960131
115	5	38601999	38856704	FDNIC_TV_10	Bna1360276	38790499	1.11e-10	38601999	38856704
115	5	38601999	38856704	a_sin_TV	Bna1359934	38752872	1.58e-12	38602382	38816730
115	5	38601999	38856704	d_sin_TV	Bna1359934	38752872	2.69e-11	38604239	38759172
115	5	38601999	38856704	FDNIC_TV_8	Bna1360089	38772412	1.74e-09	38772412	38817285
116	5	38871983	39363703	FDNIC_TV_8	Bna1362010	39000019	2.95e-18	38871983	39363703
116	5	38871983	39363703	FDNIC_TV_9	Bna1362010	39000019	3.47e-13	38871983	39363703
116	5	38871983	39363703	U_TEX_SV_11	Bna1363633	39142092	7.46e-07	39052704	39343227
116	5	38871983	39363703	a_sin_TV	Bna1363458	39128497	1.14e-07	39128453	39129404
116	5	38871983	39363703	d_sin_TV	Bna1363454	39128453	7.16e-13	39128453	39129404
116	5	38871983	39363703	PC2_SV_8	Bna1363751	39146310	1.32e-08	39146310	39251812
117	5	39716749	41954026	U_TEX_SV_11	Bna1372463	40004250	4.36e-07	39716749	40198836
117	5	39716749	41954026	FDNIC_TV_10	Bna1378767	40551683	5.73e-09	40136935	40592096
117	5	39716749	41954026	d_sin_TV	Bna1379086	40579825	7.4e-12	40377767	40765421
117	5	39716749	41954026	FDNIC_SV_9	Bna1379191	40591287	2.75e-09	40551652	40594448
117	5	39716749	41954026	FDIC_SV_9	Bna1379050	40577791	1.95e-08	40551652	40594448
117	5	39716749	41954026	PAR_SV_7	Bna1379191	40591287	2.85e-10	40562326	40591287
117	5	39716749	41954026	PAR_SV_8	Bna1379191	40591287	1.12e-10	40562326	40591287
117	5	39716749	41954026	PC1_SV_9	Bna1379175	40590735	6.61e-08	40562326	40765421
117	5	39716749	41954026	U_TEX_SV_11	Bna1383578	40985935	2.8e-09	40608867	40986076
117	5	39716749	41954026	d_sin_TV	Bna1385915	41306853	2.56e-15	40819344	41632438
117	5	39716749	41954026	MU3_TEX_TV_7	Bna1386588	41349508	2.59e-07	41298779	41376214
117	5	39716749	41954026	d_sin_SV	Bna1391000	41840410	1.8e-08	41457850	41954026
118	5	41974126	43497351	d_sin_SV	Bna1396554	42428357	2.73e-13	41974126	43376913
118	5	41974126	43497351	PAR_SV_9	Bna1396312	42416486	4.6e-16	42314670	42425626
118	5	41974126	43497351	PAR_SV_7	Bna1396312	42416486	4.33e-11	42315732	42421591
118	5	41974126	43497351	PAR_SV_8	Bna1396312	42416486	5.28e-11	42315732	42421591
118	5	41974126	43497351	d_sin_TV	Bna1396312	42416486	4.65e-15	42315732	42421591
118	5	41974126	43497351	PAR_TV_5	Bna1396312	42416486	3.97e-10	42327989	42416486
118	5	41974126	43497351	PAR_TV_11	Bna1395949	42390988	5.84e-11	42328632	42392765
118	5	41974126	43497351	PAR_SV_11	Bna1396358	42418229	4.35e-07	42408330	42421591
118	5	41974126	43497351	PC1_SV_9	Bna1396312	42416486	1.22e-10	42408330	42421591
118	5	41974126	43497351	b_log_TV	Bna1396554	42428357	5.37e-12	42408330	42442066
118	5	41974126	43497351	b_log_SV	Bna1406364	43459942	3.16e-10	43342421	43497351
119	6	497477	770390	HWR_SV_7	Bna1412371	504142	7.98e-07	497477	770390
119	6	497477	770390	HWR_SV_9	Bna1414719	770390	1.56e-07	497477	770390
120	6	1373086	3186895	HWR_SV_9	Bna1421584	1464811	7.79e-09	1373086	1963827
120	6	1373086	3186895	MU3_TEX_TV_4	Bna1432531	2145508	9.45e-08	1373507	2536823
120	6	1373086	3186895	H_SV_9	Bna1423823	1603813	1.53e-07	1449801	1608121
120	6	1373086	3186895	FDNIC_TV_7	Bna1429889	1981421	2.3e-17	1499334	2080309
120	6	1373086	3186895	PAR_TV_6	Bna1434194	2240459	7.37e-16	1779358	2243150
120	6	1373086	3186895	PAR_TV_8	Bna1434221	2241823	3.01e-10	1779358	2243150
120	6	1373086	3186895	PAR_SV_8	Bna1434241	2243150	2.16e-20	1779358	2243150
120	6	1373086	3186895	PAR_SV_9	Bna1434241	2243150	2.59e-14	1779358	2243150
120	6	1373086	3186895	FDNIC_TV_8	Bna1429264	1953258	4.66e-10	1821543	1981670
120	6	1373086	3186895	FDNIC_TV_9	Bna1429264	1953258	8.42e-09	1821543	1981670
120	6	1373086	3186895	d_sin_TV	Bna1434241	2243150	2.2e-18	1871173	2755940
120	6	1373086	3186895	PAR_TV_5	Bna1434241	2243150	4.89e-21	2058993	2243150
120	6	1373086	3186895	PAR_SV_7	Bna1434221	2241823	2.21e-20	2058993	2247048
120	6	1373086	3186895	PAR_SV_10	Bna1434221	2241823	8.57e-18	2058993	2243150
120	6	1373086	3186895	PC1_SV_9	Bna1433981	2224449	8.27e-15	2058993	2243150
120	6	1373086	3186895	HWR_SV_9	Bna1433688	2215728	6.77e-07	2186901	2257654
120	6	1373086	3186895	PAR_TV_4	Bna1434037	2229541	5.64e-11	2217945	2243150
120	6	1373086	3186895	PAR_TV_7	Bna1433797	2218229	1.68e-09	2217945	2242456
120	6	1373086	3186895	PAR_TV_9	Bna1434241	2243150	1.83e-14	2217945	2243150
120	6	1373086	3186895	FDNIC_SV_9	Bna1434200	2240575	1.19e-12	2218178	2243150
120	6	1373086	3186895	FDIC_SV_9	Bna1434203	2240627	3.32e-09	2218178	2243150
120	6	1373086	3186895	PC1_SV_7	Bna1434241	2243150	5.79e-18	2224449	2243150
120	6	1373086	3186895	PC1_SV_10	Bna1433982	2224473	5.38e-08	2224449	2243150
120	6	1373086	3186895	MU3_TEX_TV_10	Bna1436577	2528251	7.78e-07	2525117	2537053
120	6	1373086	3186895	MU3_TEX_TV_4	Bna1443516	3040945	6.02e-09	2576314	3186895
120	6	1373086	3186895	PAR_SV_9	Bna1439408	2746916	9.4e-08	2746916	2755940
121	6	3307289	3410775	d_sin_TV	Bna1449153	3410775	1.89e-11	3307289	3410775
122	6	3851748	4422433	PAR_TV_10	Bna1456385	4026932	2.29e-07	3851748	4267294
122	6	3851748	4422433	d_sin_TV	Bna1454759	3876065	9.2e-12	3860323	4007963
122	6	3851748	4422433	d_sin_TV	Bna1456775	4093048	2.85e-11	4026505	4093804
122	6	3851748	4422433	a_sin_TV	Bna1459970	4422407	2.72e-10	4169312	4422433
122	6	3851748	4422433	d_sin_TV	Bna1459970	4422407	6.92e-10	4169312	4422418
123	6	4584467	5098107	R_TV_8	Bna1463290	4773806	1.57e-07	4584467	4785793
123	6	4584467	5098107	PAR_SV_10	Bna1463869	4843010	6.87e-13	4598736	4855584
123	6	4584467	5098107	PC1_SV_7	Bna1463869	4843010	2.9e-14	4598736	4856013
123	6	4584467	5098107	d_sin_TV	Bna1463869	4843010	5.98e-16	4598736	4856013
123	6	4584467	5098107	PAR_TV_5	Bna1463129	4764972	7.91e-10	4747365	5098107
123	6	4584467	5098107	PAR_SV_11	Bna1463868	4843004	2.38e-10	4842854	4855584
124	6	5410054	6060624	R_TV_8	Bna1470299	5561390	4.01e-07	5410054	6060624
124	6	5410054	6060624	SE_TEX_TV_1	Bna1470556	5578282	3.61e-07	5552503	5579567
124	6	5410054	6060624	S_TEX_TV_1	Bna1470556	5578282	2.22e-07	5552503	5674934
124	6	5410054	6060624	d_sin_TV	Bna1472180	5683224	8.64e-10	5678359	5688270
125	6	6192349	6732610	d_sin_SV	Bna1479606	6393469	2.9e-08	6192349	6732610
125	6	6192349	6732610	PAR_TV_5	Bna1480181	6431538	1.63e-09	6428924	6431801
126	6	7766892	8240795	b_sin_SV	Bna1495759	8163947	3.48e-09	7766892	8240795
126	6	7766892	8240795	PC1_SV_8	Bna1495487	8140968	9.96e-11	7809022	8156118
126	6	7766892	8240795	PC1_SV_7	Bna1494462	8048613	4.46e-07	7829278	8141022
126	6	7766892	8240795	PAR_SV_7	Bna1495486	8140960	8.26e-10	7839910	8155130
126	6	7766892	8240795	PAR_SV_8	Bna1495487	8140968	4e-10	7839910	8155130
126	6	7766892	8240795	a_sin_TV	Bna1495059	8098920	3.38e-08	8007576	8113185
126	6	7766892	8240795	d_sin_TV	Bna1495059	8098920	1.74e-08	8007576	8113185
126	6	7766892	8240795	PAR_TV_5	Bna1495498	8141920	4.38e-07	8048613	8141920
126	6	7766892	8240795	PAR_TV_6	Bna1494462	8048613	2.6e-07	8048613	8141022
127	6	8609840	9382102	b_sin_SV	Bna1501368	9039591	2.92e-10	8609840	9230706
127	6	8609840	9382102	d_sin_TV	Bna1500884	8998438	9.47e-11	8998438	9382102
127	6	8609840	9382102	S_TEX_SV_9	Bna1503060	9266154	4.33e-08	9156001	9339983
127	6	8609840	9382102	FDNIC_SV_9	Bna1503060	9266154	3.36e-10	9156001	9340037
127	6	8609840	9382102	S_TEX_TV_11	Bna1503878	9340409	8.3e-08	9236704	9340409
127	6	8609840	9382102	FDIC_SV_9	Bna1503060	9266154	1.85e-10	9237055	9339983
128	6	9428460	9540930	a_sin_TV	Bna1505894	9484928	6.57e-09	9428460	9540930
128	6	9428460	9540930	d_sin_TV	Bna1505894	9484928	5.81e-09	9432218	9540895
128	6	9428460	9540930	PC2_SV_7	Bna1505202	9448955	2.26e-07	9435202	9510239
129	6	9653680	10012682	PC2_SV_9	Bna1510262	9947388	1.05e-07	9653680	9957077
129	6	9653680	10012682	d_sin_TV	Bna1510452	9961085	4.03e-10	9843247	10012682
129	6	9653680	10012682	PAR_TV_5	Bna1509163	9874826	2.28e-09	9858670	9981015
129	6	9653680	10012682	PAR_TV_6	Bna1510247	9946779	2.23e-07	9858670	9971792
129	6	9653680	10012682	PAR_TV_9	Bna1510169	9942761	1.63e-07	9858670	9946779
129	6	9653680	10012682	PC1_SV_7	Bna1509902	9928930	2.15e-07	9858863	9963178
129	6	9653680	10012682	PC1_SV_8	Bna1510005	9937033	1.77e-08	9858863	9961592
130	6	10156338	10656086	PC2_SV_9	Bna1512456	10156338	3.05e-07	10156338	10656086
131	6	11234203	11874230	FDNIC_SV_9	Bna1522478	11347869	1.88e-13	11234203	11458685
131	6	11234203	11874230	d_sin_TV	Bna1523247	11468352	7.27e-21	11424994	11874230
131	6	11234203	11874230	a_sin_TV	Bna1524861	11659474	1.11e-18	11468361	11674553
131	6	11234203	11874230	PC1_SV_8	Bna1526207	11751538	8.34e-09	11497455	11872647
131	6	11234203	11874230	AC_TV_9	Bna1524345	11619788	9.19e-09	11506596	11672341
131	6	11234203	11874230	FDNIC_TV_10	Bna1523377	11506951	1.18e-07	11506656	11672341
131	6	11234203	11874230	FDNIC_TV_8	Bna1524738	11641932	2.19e-11	11509819	11673272
131	6	11234203	11874230	PAR_TV_5	Bna1524738	11641932	2.47e-09	11523945	11673272
131	6	11234203	11874230	FDNIC_TV_9	Bna1524738	11641932	3.28e-09	11539040	11659474
132	6	11948728	11950219	a_sin_TV	Bna1528568	11949427	5.95e-13	11948728	11950219
133	6	12049040	12886013	PAR_TV_5	Bna1528940	12049040	1.27e-19	12049040	12178139
133	6	12049040	12886013	PAR_TV_7	Bna1530706	12237426	6.25e-09	12049040	12706710
133	6	12049040	12886013	PAR_TV_9	Bna1528940	12049040	3.04e-09	12049040	12539821
133	6	12049040	12886013	PAR_SV_7	Bna1528940	12049040	1.48e-16	12049040	12547983
133	6	12049040	12886013	PAR_SV_8	Bna1528940	12049040	6.33e-16	12049040	12547983
133	6	12049040	12886013	PAR_SV_10	Bna1529728	12158525	2.47e-14	12049040	12847826
133	6	12049040	12886013	PC1_SV_7	Bna1529728	12158525	1.52e-16	12049040	12847826
133	6	12049040	12886013	PC1_SV_9	Bna1528940	12049040	1.36e-09	12049040	12494943
133	6	12049040	12886013	a_sin_TV	Bna1529728	12158525	1.22e-11	12049040	12613762
133	6	12049040	12886013	d_sin_TV	Bna1528940	12049040	4.37e-22	12049040	12547983
133	6	12049040	12886013	b_log_TV	Bna1530706	12237426	4.24e-10	12108611	12726612
133	6	12049040	12886013	FDIC_TV_10	Bna1530836	12251877	1.06e-07	12116356	12673168
133	6	12049040	12886013	S_TEX_SV_10	Bna1533236	12589490	2.07e-07	12144555	12843677
133	6	12049040	12886013	PAR_TV_5	Bna1534660	12706710	7.53e-20	12213510	12847826
133	6	12049040	12886013	PAR_TV_6	Bna1534660	12706710	1.09e-12	12213510	12839584
133	6	12049040	12886013	PAR_TV_8	Bna1534660	12706710	1.65e-09	12213510	12763742
133	6	12049040	12886013	PAR_SV_9	Bna1534660	12706710	8.49e-12	12213510	12847826
133	6	12049040	12886013	PC1_SV_8	Bna1534660	12706710	2.46e-13	12213510	12886013
133	6	12049040	12886013	PAR_SV_7	Bna1534660	12706710	1.86e-15	12575330	12847826
133	6	12049040	12886013	PAR_SV_8	Bna1534660	12706710	5.1e-15	12575330	12847826
133	6	12049040	12886013	d_sin_TV	Bna1535771	12763742	7.96e-20	12575330	12847826
134	6	13415410	13907931	FDIC_TV_10	Bna1541485	13845026	1.03e-09	13415410	13907931
135	6	13922822	15195448	FDIC_TV_10	Bna1544218	14408583	3.93e-10	13922822	15195448
136	6	19890787	19985440	FDIC_TV_10	Bna1549583	19985440	6.85e-08	19890787	19985440
137	6	20956714	21269009	FDIC_TV_10	Bna1549705	21189226	9.04e-09	20956714	21269009
138	6	29661292	30387444	FDIC_TV_10	Bna1552886	30008725	5.98e-09	29661292	30387444
139	6	30781131	30853701	FDIC_TV_10	Bna1553831	30801184	3.26e-08	30781131	30853701
140	6	31567968	32187457	FDIC_TV_10	Bna1554272	31863586	2.92e-09	31567968	32187457
141	6	32447080	32884196	FDIC_TV_10	Bna1554945	32548527	2.4e-08	32447080	32884196
142	6	33237038	33663634	FDIC_TV_10	Bna1555971	33260089	5.9e-08	33237038	33663634
143	6	34124585	34559248	FDIC_TV_10	Bna1556811	34536750	4.42e-08	34124585	34559248
144	6	34792909	35113615	FDIC_TV_10	Bna1557386	35077717	4.02e-08	34792909	35113615
145	6	35175989	36314046	FDIC_TV_10	Bna1562110	35641543	6.21e-09	35175989	36314046
146	6	36619201	36822870	PC6_SV_9	Bna1571101	36798161	6.54e-07	36619201	36822870
147	6	36858005	38616474	FDIC_TV_10	Bna1572026	36887912	5.96e-09	36858005	37107319
147	6	36858005	38616474	d_sin_TV	Bna1573693	37094348	3.89e-07	37094044	37364254
147	6	36858005	38616474	FDNIC_TV_8	Bna1575320	37364254	3.43e-09	37271070	37790513
147	6	36858005	38616474	PAR_TV_5	Bna1581500	38111554	3.03e-13	37307280	38262173
147	6	36858005	38616474	FDNIC_TV_9	Bna1578564	37787087	1.64e-08	37363151	37818883
147	6	36858005	38616474	PAR_TV_6	Bna1581723	38130719	1.13e-10	37781496	38261723
147	6	36858005	38616474	PAR_TV_8	Bna1581500	38111554	3.2e-08	37781496	38146294
147	6	36858005	38616474	PAR_TV_9	Bna1581397	38108004	1.8e-09	37781496	38178270
147	6	36858005	38616474	PAR_TV_7	Bna1581723	38130719	6.2e-11	37792041	38235488
147	6	36858005	38616474	d_sin_TV	Bna1581500	38111554	2.57e-13	37852098	38262173
147	6	36858005	38616474	PAR_TV_4	Bna1581723	38130719	1.48e-08	38106895	38616474
147	6	36858005	38616474	FDNIC_TV_8	Bna1581500	38111554	8.46e-08	38108004	38138826
147	6	36858005	38616474	PC1_SV_7	Bna1587078	38523740	1.47e-08	38448126	38616237
148	6	39145834	40115765	b_sin_SV	Bna1600706	39726048	6.55e-09	39145834	39928836
148	6	39145834	40115765	d_sin_TV	Bna1595191	39223255	3.95e-11	39181452	39546502
148	6	39145834	40115765	FDNIC_TV_8	Bna1595370	39236412	7.69e-10	39181489	39553871
148	6	39145834	40115765	FDNIC_TV_9	Bna1595193	39223424	4.53e-11	39181489	39553871
148	6	39145834	40115765	FDNIC_TV_10	Bna1595104	39217800	2.45e-08	39181489	39553871
148	6	39145834	40115765	a_sin_TV	Bna1599205	39534034	7.71e-11	39223255	39546502
148	6	39145834	40115765	PAR_TV_5	Bna1600656	39716885	1.5e-19	39234905	39731575
148	6	39145834	40115765	PAR_SV_9	Bna1600656	39716885	9.44e-15	39234905	39716909
148	6	39145834	40115765	PC1_SV_9	Bna1600657	39716889	1.69e-11	39234905	39716909
148	6	39145834	40115765	a_sin_TV	Bna1599992	39584843	4.53e-11	39558604	39585560
148	6	39145834	40115765	d_sin_TV	Bna1599872	39575444	7.04e-11	39569071	39585115
148	6	39145834	40115765	FDNIC_TV_8	Bna1600723	39728912	3.22e-09	39604636	40115765
148	6	39145834	40115765	FDNIC_TV_10	Bna1600723	39728912	1.12e-08	39629355	40080306
148	6	39145834	40115765	d_sin_TV	Bna1600598	39670829	3.66e-15	39666488	39730354
148	6	39145834	40115765	a_sin_TV	Bna1600677	39720226	1.99e-14	39717672	39730354
149	6	40438168	42045549	FDNIC_TV_7	Bna1608018	40748377	1.5e-08	40438168	40798249
149	6	40438168	42045549	a_sin_TV	Bna1605860	40546049	2.9e-14	40545990	40548047
149	6	40438168	42045549	d_sin_TV	Bna1605860	40546049	8.41e-14	40545990	41626258
149	6	40438168	42045549	H_TV_11	Bna1612121	41322140	8.6e-07	41320161	41322467
149	6	40438168	42045549	PAR_TV_5	Bna1614188	41527939	7.55e-08	41526040	41848266
149	6	40438168	42045549	a_sin_TV	Bna1618244	42042233	1.15e-07	41542909	42045549
149	6	40438168	42045549	d_sin_TV	Bna1616887	41915535	2.17e-11	41874400	41945401
150	6	42066214	44325565	FDNIC_TV_8	Bna1618591	42067767	6.56e-07	42066214	42113180
150	6	42066214	44325565	a_sin_TV	Bna1618591	42067767	7.66e-13	42066214	42206850
150	6	42066214	44325565	PAR_TV_5	Bna1622104	42367828	1.85e-10	42067366	42367861
150	6	42066214	44325565	d_sin_TV	Bna1618591	42067767	1.2e-11	42067366	42206850
150	6	42066214	44325565	PC4_SV_8	Bna1619354	42112226	1.87e-07	42067767	42206473
150	6	42066214	44325565	FDNIC_TV_10	Bna1622104	42367828	4.74e-13	42067771	42367861
150	6	42066214	44325565	FDNIC_TV_8	Bna1622104	42367828	2.25e-15	42361281	42792874
150	6	42066214	44325565	a_sin_TV	Bna1628300	42915829	1.23e-13	42526123	43058306
150	6	42066214	44325565	PC4_SV_8	Bna1625638	42705469	2.24e-08	42530383	42751223
150	6	42066214	44325565	d_sin_TV	Bna1632986	43383807	9.9e-18	42547979	44191893
150	6	42066214	44325565	MU3_TEX_TV_10	Bna1628122	42895589	4.23e-07	42804378	42910204
150	6	42066214	44325565	FDNIC_TV_7	Bna1627360	42809938	6.72e-08	42809938	42986187
150	6	42066214	44325565	FDNIC_TV_8	Bna1628658	42950511	4.27e-10	42926272	42971420
150	6	42066214	44325565	PC1_SV_9	Bna1629621	43039076	7.09e-10	43007100	43446390
150	6	42066214	44325565	a_sin_TV	Bna1632988	43383929	4.3e-16	43121737	44153338
150	6	42066214	44325565	PC1_SV_7	Bna1631297	43197864	1.78e-11	43197576	43446390
150	6	42066214	44325565	PAR_TV_5	Bna1635107	43531744	1.15e-12	43336250	43943064
150	6	42066214	44325565	FDNIC_TV_8	Bna1632929	43381875	8.88e-15	43376712	43580978
150	6	42066214	44325565	PAR_SV_9	Bna1635100	43531489	3.58e-07	43508834	43534219
150	6	42066214	44325565	PAR_TV_11	Bna1640726	44153338	2.68e-07	43673816	44213229
150	6	42066214	44325565	FDNIC_TV_8	Bna1639628	44003068	1.08e-08	43958703	44325565
150	6	42066214	44325565	FDNIC_TV_7	Bna1641815	44244586	1.08e-08	44007987	44247039
150	6	42066214	44325565	PAR_SV_11	Bna1639931	44025580	3.5e-07	44011453	44039236
151	6	45028377	45078846	d_sin_TV	Bna1650379	45067579	1.63e-18	45028377	45078846
152	6	45112415	46395102	a_sin_TV	Bna1651245	45113140	1.29e-09	45112415	45432133
152	6	45112415	46395102	d_sin_TV	Bna1651245	45113140	1.38e-08	45112415	45432133
152	6	45112415	46395102	d_sin_SV	Bna1652099	45193032	5.39e-09	45190929	45194515
152	6	45112415	46395102	PAR_SV_10	Bna1655497	45432131	2.61e-07	45197520	45891452
152	6	45112415	46395102	PAR_TV_5	Bna1658563	45791501	1.39e-08	45432076	45979936
152	6	45112415	46395102	d_sin_TV	Bna1659147	45848976	6.52e-07	45487803	45848976
152	6	45112415	46395102	a_sin_TV	Bna1658911	45820076	5.97e-09	45758599	46282099
152	6	45112415	46395102	d_sin_TV	Bna1662559	46112017	2.34e-07	46106937	46114458
152	6	45112415	46395102	FDNIC_TV_8	Bna1663045	46186208	4.89e-11	46122031	46395102
152	6	45112415	46395102	FDNIC_TV_9	Bna1663045	46186208	1.14e-10	46122031	46395102
153	6	46496651	48516438	d_sin_TV	Bna1671152	46848816	2.35e-17	46496651	48516438
153	6	46496651	48516438	a_sin_TV	Bna1669172	46686067	3.17e-11	46626663	46696488
153	6	46496651	48516438	PAR_TV_5	Bna1668869	46653613	2.73e-13	46626665	47205022
153	6	46496651	48516438	PC1_SV_9	Bna1670129	46770669	1.98e-13	46647082	46848816
153	6	46496651	48516438	PAR_SV_7	Bna1669802	46742577	1.05e-08	46732559	46848816
153	6	46496651	48516438	PAR_SV_8	Bna1670029	46766612	4.6e-08	46732559	46848816
153	6	46496651	48516438	PAR_SV_9	Bna1670129	46770669	9.78e-09	46732559	46812136
153	6	46496651	48516438	PAR_SV_10	Bna1670129	46770669	1.72e-10	46732559	46848816
153	6	46496651	48516438	PC1_SV_7	Bna1671152	46848816	3.3e-12	46732559	46848816
153	6	46496651	48516438	PC1_SV_8	Bna1670129	46770669	1.03e-08	46732559	47253014
153	6	46496651	48516438	FDNIC_TV_8	Bna1675873	47250845	2.69e-12	46766612	47273583
153	6	46496651	48516438	FDNIC_TV_9	Bna1675873	47250845	9.15e-10	46766612	47273583
153	6	46496651	48516438	FDNIC_TV_10	Bna1675955	47257333	1.93e-09	46766612	47273583
153	6	46496651	48516438	a_sin_TV	Bna1681983	48143949	2.89e-14	47100386	48516438
153	6	46496651	48516438	FDNIC_TV_7	Bna1676240	47271387	7.26e-08	47179453	47281913
153	6	46496651	48516438	PAR_TV_9	Bna1676162	47268078	1.65e-07	47201898	47268154
153	6	46496651	48516438	PAR_TV_5	Bna1676162	47268078	1.13e-07	47250577	47274338
153	6	46496651	48516438	b_log_SV	Bna1680988	47913930	5.76e-11	47458278	47917856
154	7	160310	1280358	d_sin_TV	Bna1685541	267714	1e-16	160310	1280358
154	7	160310	1280358	PAR_TV_5	Bna1685533	266880	1.23e-14	230874	707566
154	7	160310	1280358	a_sin_TV	Bna1687021	522010	1.62e-13	238920	671157
154	7	160310	1280358	PAR_TV_11	Bna1685424	240890	1.32e-08	240177	482054
155	7	5101456	5464429	b_log_SV	Bna1723648	5459059	1.61e-07	5101456	5464429
156	7	10895767	11233724	FDIC_SV_9	Bna1738886	11233724	3.43e-07	10895767	11233724
156	7	10895767	11233724	FDNIC_SV_9	Bna1738886	11233724	4.34e-07	10895808	11233724
157	7	11397846	11997967	PAR_TV_8	Bna1745049	11773255	8.31e-11	11397846	11811943
157	7	11397846	11997967	d_sin_TV	Bna1743113	11615756	2.94e-10	11397846	11810693
157	7	11397846	11997967	PAR_TV_5	Bna1745507	11810452	3.59e-11	11599555	11997967
157	7	11397846	11997967	PAR_SV_9	Bna1745507	11810452	2.21e-08	11599555	11997967
157	7	11397846	11997967	PC1_SV_9	Bna1745049	11773255	6.85e-07	11599555	11810452
157	7	11397846	11997967	PAR_TV_6	Bna1745049	11773255	1.72e-10	11615756	11811943
157	7	11397846	11997967	PAR_TV_9	Bna1745049	11773255	6.41e-09	11615756	11810452
157	7	11397846	11997967	PAR_TV_7	Bna1745049	11773255	1.13e-08	11673610	11810452
157	7	11397846	11997967	PAR_SV_8	Bna1743887	11704657	6.24e-07	11704657	11810452
157	7	11397846	11997967	PC1_SV_7	Bna1745507	11810452	3.55e-07	11704657	11810452
158	7	12129808	12622491	d_sin_TV	Bna1753735	12510547	9.83e-08	12129808	12532548
158	7	12129808	12622491	PAR_TV_5	Bna1753735	12510547	1.48e-08	12289413	12533769
158	7	12129808	12622491	U_TEX_SV_9	Bna1752447	12385796	1.1e-08	12346669	12622491
158	7	12129808	12622491	FDNIC_SV_9	Bna1751518	12348100	4.36e-07	12346669	12622491
158	7	12129808	12622491	FDIC_SV_9	Bna1751518	12348100	2.34e-08	12346669	12622491
159	7	14470894	15390843	b_log_SV	Bna1776412	14895633	1.43e-14	14470894	15390843
159	7	14470894	15390843	b_log_TV	Bna1775141	14801847	9.54e-09	14789768	14809032
159	7	14470894	15390843	b_log_TV	Bna1781509	15313507	3.58e-11	14918530	15331947
159	7	14470894	15390843	S_TEX_TV_8	Bna1778930	15153317	4.98e-07	15142437	15169383
160	7	16037333	16933444	PAR_TV_5	Bna1788912	16044687	5.42e-13	16037333	16587049
160	7	16037333	16933444	PAR_SV_8	Bna1788912	16044687	4.25e-14	16037333	16483663
160	7	16037333	16933444	PAR_SV_9	Bna1790831	16225243	1.29e-13	16037333	16566771
160	7	16037333	16933444	PC1_SV_9	Bna1788912	16044687	5.68e-11	16037333	16579385
160	7	16037333	16933444	PAR_TV_6	Bna1790747	16201429	2.05e-11	16040182	16483663
160	7	16037333	16933444	PAR_SV_7	Bna1788912	16044687	3.43e-12	16040182	16225617
160	7	16037333	16933444	b_log_TV	Bna1790747	16201429	2.61e-12	16040182	16225404
160	7	16037333	16933444	PAR_TV_8	Bna1790747	16201429	1.88e-07	16044093	16225243
160	7	16037333	16933444	PAR_TV_9	Bna1790747	16201429	3.66e-08	16044093	16225243
160	7	16037333	16933444	PC4_SV_8	Bna1788913	16044696	1.7e-07	16044093	16225243
160	7	16037333	16933444	d_sin_TV	Bna1788913	16044696	2.03e-12	16044093	16933444
160	7	16037333	16933444	a_sin_TV	Bna1793782	16549367	2.4e-08	16045068	16933444
160	7	16037333	16933444	PAR_TV_4	Bna1793030	16482949	8.14e-08	16109745	16483663
160	7	16037333	16933444	FDNIC_TV_7	Bna1791502	16312498	6.86e-13	16298032	16390411
160	7	16037333	16933444	b_sin_SV	Bna1791711	16341117	5.28e-13	16298116	16404158
160	7	16037333	16933444	PAR_SV_7	Bna1793033	16483002	3.19e-08	16482007	16483663
161	7	17009259	18226937	PAR_TV_5	Bna1807345	17776872	4.29e-15	17009259	18200496
161	7	17009259	18226937	PAR_TV_6	Bna1803352	17392070	1.53e-16	17009259	18200496
161	7	17009259	18226937	PAR_TV_7	Bna1803352	17392070	1.12e-09	17009259	17776711
161	7	17009259	18226937	PAR_TV_8	Bna1803352	17392070	3.07e-11	17009259	18034562
161	7	17009259	18226937	PAR_SV_7	Bna1803373	17392501	2.62e-15	17009259	18039816
161	7	17009259	18226937	PAR_SV_8	Bna1803373	17392501	3.01e-17	17009259	18178877
161	7	17009259	18226937	PAR_SV_9	Bna1803352	17392070	2.31e-20	17009259	18178877
161	7	17009259	18226937	PC1_SV_9	Bna1804399	17500467	1.41e-11	17009259	18039816
161	7	17009259	18226937	b_log_TV	Bna1807343	17776663	1.23e-11	17009259	17804532
161	7	17009259	18226937	d_sin_TV	Bna1804399	17500467	1.28e-14	17009259	17776872
161	7	17009259	18226937	PAR_TV_10	Bna1804399	17500467	1.43e-08	17383023	17759655
161	7	17009259	18226937	PAR_SV_10	Bna1804399	17500467	4.56e-10	17383023	17776872
161	7	17009259	18226937	PAR_TV_4	Bna1807342	17776660	8.3e-09	17388983	18226937
161	7	17009259	18226937	PAR_TV_9	Bna1805074	17568516	9.25e-09	17389314	17776872
161	7	17009259	18226937	E_TEX_SV_11	Bna1803579	17412973	3.34e-07	17392070	17418554
161	7	17009259	18226937	TPA_SV_11	Bna1803579	17412973	7.79e-07	17392070	17418554
161	7	17009259	18226937	GPA_SV_11	Bna1803579	17412973	5.93e-07	17392070	17418554
162	7	18231363	20051726	PAR_TV_5	Bna1814350	18370296	1.32e-09	18231363	18400306
162	7	18231363	20051726	a_sin_TV	Bna1813511	18278422	1.13e-10	18256523	18727079
162	7	18231363	20051726	d_sin_TV	Bna1817945	18624851	5.78e-15	18256523	20051726
162	7	18231363	20051726	b_sin_SV	Bna1813999	18332446	3.57e-07	18286286	18727986
162	7	18231363	20051726	PC4_SV_8	Bna1818487	18730141	1.06e-09	18437191	19172633
162	7	18231363	20051726	FDIC_SV_9	Bna1823042	19051181	7.72e-09	18567356	19057211
162	7	18231363	20051726	PAR_TV_5	Bna1818487	18730141	5.82e-11	18623164	19172633
162	7	18231363	20051726	FDNIC_TV_8	Bna1818383	18725973	2.91e-14	18623273	18735303
162	7	18231363	20051726	FDNIC_TV_10	Bna1818383	18725973	7.14e-12	18623273	18735279
162	7	18231363	20051726	PAR_SV_7	Bna1817945	18624851	9.87e-10	18623499	18732912
162	7	18231363	20051726	PAR_SV_8	Bna1817945	18624851	4.17e-11	18623499	18734988
162	7	18231363	20051726	PAR_SV_9	Bna1818486	18730087	6.08e-11	18623499	18734988
162	7	18231363	20051726	PC1_SV_9	Bna1818486	18730087	1.21e-10	18623499	18732912
162	7	18231363	20051726	FDNIC_TV_9	Bna1818383	18725973	3.06e-11	18623891	18735279
162	7	18231363	20051726	FDNIC_TV_8	Bna1821260	18902496	2.24e-09	18809219	19110038
162	7	18231363	20051726	FDNIC_TV_10	Bna1821260	18902496	1.99e-08	18817275	19107659
162	7	18231363	20051726	MU3_TEX_TV_6	Bna1824574	19225219	3.83e-07	19211602	19235903
162	7	18231363	20051726	GCV_TV_6	Bna1826639	19413150	1.42e-07	19235694	19419667
162	7	18231363	20051726	FDNIC_TV_10	Bna1827180	19449146	2.34e-08	19432480	19451566
162	7	18231363	20051726	a_sin_TV	Bna1827146	19447107	7.64e-09	19432480	19451566
162	7	18231363	20051726	FDNIC_TV_8	Bna1832307	19849465	3.36e-10	19521529	19870742
162	7	18231363	20051726	FDNIC_TV_10	Bna1832307	19849465	2e-10	19521529	19870742
162	7	18231363	20051726	FDNIC_TV_9	Bna1830392	19668210	4.69e-08	19583941	19796424
162	7	18231363	20051726	a_quadratic_SV	Bna1830926	19709748	2.48e-07	19668210	19712296
162	7	18231363	20051726	b_log_TV	Bna1831912	19832258	9.33e-10	19824096	19873291
162	7	18231363	20051726	W_TV_11	Bna1835329	20051726	3.46e-07	19846149	20051726
163	7	20623050	20708133	FDNIC_TV_10	Bna1843106	20645634	1.27e-07	20623050	20708133
164	7	20873976	22649798	MU3_TEX_SV_10	Bna1851241	21341111	6.29e-07	20873976	21419884
164	7	20873976	22649798	MU3_TEX_TV_10	Bna1849507	21196412	3.84e-09	20922994	21505610
164	7	20873976	22649798	SE_TEX_TV_10	Bna1850806	21305329	3.79e-07	21080808	21382455
164	7	20873976	22649798	M_TEX_SV_10	Bna1851244	21341137	4.44e-07	21261352	21419884
164	7	20873976	22649798	GCV_TV_10	Bna1851314	21344430	4.15e-08	21303560	21566961
164	7	20873976	22649798	FDIC_SV_9	Bna1851946	21379704	2.47e-11	21379704	21406811
164	7	20873976	22649798	FDNIC_TV_7	Bna1857175	21781713	5.42e-11	21384889	21825528
164	7	20873976	22649798	FDNIC_TV_8	Bna1854846	21654672	2.37e-16	21545476	21874742
164	7	20873976	22649798	FDNIC_TV_10	Bna1855090	21676825	1.81e-14	21545476	21874742
164	7	20873976	22649798	FDNIC_TV_9	Bna1862879	22269172	8.04e-12	21586276	22458528
164	7	20873976	22649798	AC_TV_9	Bna1854847	21654681	2.4e-10	21586276	21874742
164	7	20873976	22649798	PAR_TV_5	Bna1855025	21674217	1.85e-08	21654672	21871353
164	7	20873976	22649798	a_sin_TV	Bna1855023	21674192	6.01e-15	21654672	21871353
164	7	20873976	22649798	d_sin_TV	Bna1858170	21871353	2.11e-14	21654672	21875566
164	7	20873976	22649798	PC1_SV_9	Bna1858170	21871353	9.92e-10	21674189	21875566
164	7	20873976	22649798	MU3_TEX_TV_10	Bna1858796	21924515	1.43e-07	21766790	22391510
164	7	20873976	22649798	PAR_SV_9	Bna1858170	21871353	8.39e-10	21866515	21875566
164	7	20873976	22649798	FDNIC_TV_8	Bna1862345	22218321	3.38e-12	21918778	22458528
164	7	20873976	22649798	PAR_SV_7	Bna1859114	21952754	5.39e-09	21933441	21991805
164	7	20873976	22649798	PAR_SV_9	Bna1859114	21952754	4e-09	21933441	22010440
164	7	20873976	22649798	PAR_SV_10	Bna1859114	21952754	4.17e-08	21933441	22010440
164	7	20873976	22649798	d_sin_TV	Bna1859114	21952754	2.91e-10	21933441	21999855
164	7	20873976	22649798	PAR_SV_8	Bna1859114	21952754	8.42e-09	21936072	21991754
164	7	20873976	22649798	a_sin_TV	Bna1859114	21952754	4.72e-10	21936072	21999855
164	7	20873976	22649798	AC_TV_9	Bna1859538	21976851	1.95e-07	21952754	21993671
164	7	20873976	22649798	FDNIC_TV_10	Bna1859538	21976851	1.53e-07	21961496	21993671
164	7	20873976	22649798	a_power_TV	Bna1860024	22004384	3.22e-07	21961749	22004384
164	7	20873976	22649798	b_Exp_TV	Bna1860020	22004126	7.42e-07	21961749	22004295
164	7	20873976	22649798	d_sin_TV	Bna1863014	22274209	8.74e-19	22184739	22522123
164	7	20873976	22649798	FDNIC_TV_7	Bna1864653	22417984	2.84e-10	22187901	22465586
164	7	20873976	22649798	FDNIC_TV_10	Bna1862345	22218321	7.57e-10	22214817	22269203
164	7	20873976	22649798	a_sin_TV	Bna1862464	22239842	2.05e-11	22218321	22269203
164	7	20873976	22649798	MU3_TEX_TV_10	Bna1865537	22497933	3.06e-07	22430080	22649798
165	7	22814306	25338004	PAR_SV_9	Bna1873557	23121079	1.82e-14	22814306	23431983
165	7	22814306	25338004	FDNIC_TV_8	Bna1869691	22886316	1.7e-10	22853590	23324875
165	7	22814306	25338004	FDNIC_TV_10	Bna1869693	22886332	9.27e-09	22853590	23324875
165	7	22814306	25338004	FDNIC_TV_9	Bna1869693	22886332	1.88e-10	22854910	23324875
165	7	22814306	25338004	d_sin_TV	Bna1879829	23870176	8.09e-20	22880804	24396824
165	7	22814306	25338004	PAR_SV_7	Bna1871849	23041527	2.49e-13	22947522	24125998
165	7	22814306	25338004	PAR_SV_8	Bna1873557	23121079	1.79e-12	22947522	25071475
165	7	22814306	25338004	S_TEX_SV_8	Bna1875313	23297288	8.58e-08	22976592	23386657
165	7	22814306	25338004	PC1_SV_7	Bna1875355	23309071	4.05e-11	22976592	23309071
165	7	22814306	25338004	PC1_SV_9	Bna1871262	22985440	1.79e-12	22979881	23129323
165	7	22814306	25338004	PAR_TV_5	Bna1880283	23932422	3.6e-14	23049884	24125998
165	7	22814306	25338004	PAR_SV_10	Bna1879829	23870176	7.32e-10	23386657	24128492
165	7	22814306	25338004	PC1_SV_7	Bna1879829	23870176	8.46e-13	23386657	24041649
165	7	22814306	25338004	PC1_SV_9	Bna1881253	24125998	8.8e-13	23386657	24396824
165	7	22814306	25338004	MU3_TEX_TV_10	Bna1878909	23743886	3e-07	23387164	23869955
165	7	22814306	25338004	PAR_SV_9	Bna1880283	23932422	8.94e-14	23680483	24125998
165	7	22814306	25338004	PAR_TV_6	Bna1880283	23932422	8.87e-10	23872836	23940423
165	7	22814306	25338004	PC4_SV_8	Bna1880429	23977961	2.86e-09	23872836	24050086
165	7	22814306	25338004	FDNIC_TV_11	Bna1880675	24038270	4.88e-09	23877211	24043054
165	7	22814306	25338004	PAR_TV_10	Bna1880429	23977961	8.16e-10	23977961	24050086
165	7	22814306	25338004	PAR_SV_11	Bna1880704	24041649	4.55e-08	23980321	24055782
165	7	22814306	25338004	PC4_SV_8	Bna1887100	24666842	3.18e-08	24185755	24667478
165	7	22814306	25338004	PAR_SV_7	Bna1886636	24636709	2.92e-14	24396824	25071475
165	7	22814306	25338004	PAR_SV_9	Bna1887119	24667418	1.74e-12	24396824	25080562
165	7	22814306	25338004	PAR_TV_6	Bna1887396	24706320	5.42e-07	24522195	25037065
165	7	22814306	25338004	PAR_TV_5	Bna1887122	24667478	1.1e-08	24524357	25038060
165	7	22814306	25338004	d_sin_TV	Bna1888915	24861487	1.19e-15	24524357	25338004
165	7	22814306	25338004	PC1_SV_9	Bna1892071	25071103	3.5e-11	24526832	25071475
165	7	22814306	25338004	PAR_SV_10	Bna1886636	24636709	3.19e-11	24634477	24636793
165	7	22814306	25338004	PC1_SV_7	Bna1886522	24635279	2.23e-10	24634477	24636793
165	7	22814306	25338004	PC1_SV_8	Bna1886636	24636709	2.61e-11	24634477	24636793
165	7	22814306	25338004	S_TEX_SV_9	Bna1886520	24635271	2.04e-07	24634491	24636793
165	7	22814306	25338004	PC1_SV_10	Bna1886636	24636709	7.64e-08	24634491	24636720
165	7	22814306	25338004	c_sin_TV	Bna1888588	24833786	1.5e-07	24813167	24833786
165	7	22814306	25338004	a_sin_TV	Bna1890143	24926233	2.15e-08	24861487	25038060
165	7	22814306	25338004	FDNIC_TV_8	Bna1894199	25281642	2.23e-08	25052052	25311968
166	7	25550852	26412467	c_sin_TV	Bna1897266	25846598	3.65e-11	25550852	26034644
166	7	25550852	26412467	d_sin_TV	Bna1900633	26184277	3.74e-16	25665421	26387265
166	7	25550852	26412467	S_TEX_SV_11	Bna1897380	25858824	5.85e-07	25719143	26123085
166	7	25550852	26412467	FDNIC_TV_8	Bna1902356	26386620	2.36e-08	26055427	26412467
166	7	25550852	26412467	b_power_SV	Bna1899496	26077356	2.09e-09	26055427	26083813
167	7	26806896	27646562	FDNIC_TV_11	Bna1907376	26973987	1.7e-08	26806896	27009885
167	7	26806896	27646562	PAR_SV_9	Bna1906766	26884778	6.99e-09	26873496	26918114
167	7	26806896	27646562	a_sin_TV	Bna1908083	27042351	2.15e-08	26917622	27079131
167	7	26806896	27646562	b_log_TV	Bna1907686	26989688	5.9e-14	26962223	27010422
167	7	26806896	27646562	FDNIC_TV_7	Bna1908553	27085430	2.33e-15	27041564	27540640
167	7	26806896	27646562	FDNIC_TV_8	Bna1908504	27079131	1.69e-14	27042320	27567223
167	7	26806896	27646562	FDNIC_TV_9	Bna1910841	27294249	2.39e-13	27042320	27567223
167	7	26806896	27646562	FDNIC_TV_10	Bna1910841	27294249	1.94e-11	27042320	27567223
167	7	26806896	27646562	HA_TV_8	Bna1911094	27354619	3.73e-08	27281112	27356481
167	7	26806896	27646562	d_sin_TV	Bna1915426	27634658	1.24e-07	27475847	27646562
168	7	27664576	28277368	a_sin_TV	Bna1917775	27773792	6.06e-08	27664576	28131493
168	7	27664576	28277368	d_sin_TV	Bna1917775	27773792	9.23e-09	27664576	28131493
168	7	27664576	28277368	MU3_TEX_TV_1	Bna1920664	28079178	3.8e-07	27718413	28277368
168	7	27664576	28277368	W_TV_2	Bna1920393	28057873	4.09e-07	27725572	28096123
168	7	27664576	28277368	a_quadratic_SV	Bna1918344	27849344	7.5e-07	27757101	28024246
169	7	28469313	28517160	a_sin_TV	Bna1922952	28476660	1.61e-12	28469313	28517160
170	7	28589183	31493599	d_sin_TV	Bna1928793	29033505	3.13e-11	28589183	29532285
170	7	28589183	31493599	PAR_SV_7	Bna1927232	28855145	5.07e-09	28636876	29244642
170	7	28589183	31493599	PAR_SV_8	Bna1927232	28855145	9.57e-09	28636876	29244642
170	7	28589183	31493599	a_sin_TV	Bna1929572	29153247	5.46e-12	28637640	29421903
170	7	28589183	31493599	PC1_SV_7	Bna1927232	28855145	5.01e-08	28652039	29244642
170	7	28589183	31493599	MU3_TEX_TV_2	Bna1930627	29275139	2.79e-07	28818774	29743718
170	7	28589183	31493599	MU3_TEX_TV_1	Bna1931233	29415887	3.63e-08	28921348	29508762
170	7	28589183	31493599	PAR_TV_5	Bna1930375	29231337	1.73e-07	29111100	29585632
170	7	28589183	31493599	PAR_SV_9	Bna1932935	29548696	9.53e-10	29174185	29781550
170	7	28589183	31493599	PAR_SV_11	Bna1930400	29233071	1.6e-07	29174185	29233328
170	7	28589183	31493599	FDNIC_TV_7	Bna1936989	29903913	1.37e-09	29488432	29904174
170	7	28589183	31493599	a_sin_TV	Bna1938310	30016261	2.73e-10	29529907	30275619
170	7	28589183	31493599	d_sin_TV	Bna1945918	30823348	1.09e-11	29547904	31144825
170	7	28589183	31493599	MU3_TEX_TV_2	Bna1935934	29840056	4.97e-07	29771579	30221182
170	7	28589183	31493599	GCV_TV_7	Bna1939153	30129558	8.49e-07	29973812	30139318
170	7	28589183	31493599	PAR_TV_5	Bna1945903	30822884	8.93e-10	30551807	30921932
170	7	28589183	31493599	a_sin_TV	Bna1949398	31140432	1.55e-09	30677513	31480524
170	7	28589183	31493599	PC1_SV_7	Bna1944545	30709662	1.5e-08	30709662	30714411
170	7	28589183	31493599	d_sin_TV	Bna1953002	31437015	1.15e-09	31251698	31493599
171	7	31505643	31507854	MU3_TEX_SV_9	Bna1953603	31506163	6.74e-07	31505643	31507854
172	7	31715755	31971772	a_sin_TV	Bna1958346	31966699	2.67e-08	31715755	31971772
172	7	31715755	31971772	FDNIC_TV_7	Bna1956696	31792073	9.97e-13	31770603	31794741
172	7	31715755	31971772	FDNIC_TV_8	Bna1956545	31779994	1.9e-09	31770603	31780040
172	7	31715755	31971772	FDNIC_TV_9	Bna1956438	31770763	7.05e-09	31770603	31792073
172	7	31715755	31971772	FDNIC_TV_10	Bna1956545	31779994	2.04e-07	31770603	31780040
173	7	32034431	32072709	b_power_SV	Bna1960054	32071028	2.3e-09	32034431	32072709
174	8	274012	368770	U_TEX_SV_11	Bna1962977	353022	3.17e-09	274012	353022
174	8	274012	368770	FDIC_SV_11	Bna1962977	353022	3.21e-09	274012	368770
175	8	513610	528729	a_sin_TV	Bna1963777	514767	9.56e-11	513610	528729
176	8	596718	699200	PAR_TV_5	Bna1964816	627226	1.1e-07	596718	695703
176	8	596718	699200	PAR_TV_6	Bna1964816	627226	2.09e-08	596718	677693
176	8	596718	699200	PAR_TV_9	Bna1964816	627226	1.28e-07	596718	695679
176	8	596718	699200	d_sin_TV	Bna1965231	677203	9.56e-08	596718	698541
176	8	596718	699200	FDNIC_TV_8	Bna1965340	695668	3.99e-11	596823	699200
176	8	596718	699200	FDNIC_TV_10	Bna1965339	695667	5.21e-09	596947	696773
176	8	596718	699200	FDNIC_TV_9	Bna1965339	695667	7.94e-08	596963	695679
177	8	992650	1097453	a_sin_TV	Bna1969155	1092090	5.8e-08	992650	1097453
178	8	1983321	3329158	PAR_TV_5	Bna1975578	1984919	1.81e-08	1983321	2210710
178	8	1983321	3329158	a_sin_TV	Bna1979016	2520194	1.57e-12	2114022	2830960
178	8	1983321	3329158	d_sin_TV	Bna1979016	2520194	3.24e-13	2114022	2868599
178	8	1983321	3329158	FDNIC_TV_8	Bna1982060	2797116	6.2e-23	2337834	3329158
178	8	1983321	3329158	FDNIC_TV_10	Bna1982060	2797116	7.52e-19	2337834	3329131
178	8	1983321	3329158	FDNIC_TV_9	Bna1982060	2797116	5.24e-16	2402191	3129825
178	8	1983321	3329158	FDNIC_TV_7	Bna1983141	2918012	1.71e-12	2543007	3215053
178	8	1983321	3329158	AC_TV_9	Bna1982060	2797116	7.57e-09	2578858	3329158
178	8	1983321	3329158	HA_TV_8	Bna1982060	2797116	1.7e-10	2594700	2846080
178	8	1983321	3329158	a_sin_TV	Bna1985229	3228963	8.91e-11	3226613	3269600
178	8	1983321	3329158	d_sin_TV	Bna1985221	3228614	7.11e-14	3226613	3269600
178	8	1983321	3329158	PAR_TV_9	Bna1985700	3269600	6.1e-09	3228614	3284217
179	8	4326840	6495617	S_TEX_SV_9	Bna1995973	4327069	3.59e-11	4326840	4330349
179	8	4326840	6495617	U_TEX_SV_9	Bna1995970	4327003	2.66e-11	4326840	4330349
179	8	4326840	6495617	FDNIC_SV_9	Bna1995980	4327252	1.58e-15	4326840	4507049
179	8	4326840	6495617	FDIC_SV_9	Bna1995969	4326976	8.6e-15	4326840	4507049
179	8	4326840	6495617	FDNIC_TV_7	Bna2002431	5246791	1.63e-10	4407228	5731274
179	8	4326840	6495617	FDNIC_TV_8	Bna2000421	4884158	5.6e-14	4409601	6495617
179	8	4326840	6495617	FDNIC_TV_9	Bna2000421	4884158	1.95e-09	4510450	5341130
179	8	4326840	6495617	FDNIC_TV_10	Bna2000421	4884158	6.61e-11	4634859	5362798
179	8	4326840	6495617	FDNIC_TV_9	Bna2003309	5515613	8.27e-08	5388941	5966924
179	8	4326840	6495617	FDNIC_TV_10	Bna2003575	5642256	4.86e-08	5388941	6495193
179	8	4326840	6495617	FDNIC_TV_7	Bna2004460	5800098	3.62e-08	5800052	6284226
180	8	12576410	14194792	FDNIC_TV_8	Bna2012734	13075875	1.08e-09	12576410	13112942
180	8	12576410	14194792	FDNIC_TV_9	Bna2013143	13134145	1.59e-07	12693855	13614799
180	8	12576410	14194792	FDNIC_TV_10	Bna2014235	13286767	4.77e-08	12813368	13680172
180	8	12576410	14194792	FDNIC_TV_7	Bna2014650	13369664	2.61e-09	12923099	13808827
180	8	12576410	14194792	AC_TV_9	Bna2015458	13495790	2.46e-07	13024786	13969456
180	8	12576410	14194792	FDNIC_TV_8	Bna2016653	13614678	6.91e-11	13134145	14103987
180	8	12576410	14194792	FDNIC_TV_10	Bna2021560	14141205	8.39e-08	13824622	14194792
180	8	12576410	14194792	FDNIC_TV_8	Bna2021560	14141205	2.4e-08	14123077	14194792
181	8	14295968	14710911	d_sin_TV	Bna2022977	14310808	8.75e-09	14295968	14710911
182	8	15775938	16030342	FDNIC_TV_7	Bna2033656	15911884	1.2e-08	15775938	16030342
183	8	16051303	16617639	b_log_TV	Bna2037887	16491188	6.06e-16	16051303	16617639
183	8	16051303	16617639	PAR_TV_8	Bna2035388	16219143	1.95e-07	16191471	16297499
183	8	16051303	16617639	PAR_TV_5	Bna2035205	16198860	1.45e-09	16198860	16405955
183	8	16051303	16617639	PAR_TV_9	Bna2035388	16219143	5.12e-07	16198860	16257009
183	8	16051303	16617639	PAR_SV_7	Bna2035692	16255993	6e-07	16198860	16257009
183	8	16051303	16617639	PAR_SV_8	Bna2035692	16255993	8.01e-07	16198860	16257009
183	8	16051303	16617639	PC1_SV_9	Bna2035704	16257009	1.02e-07	16198860	16257009
184	8	17251023	20055321	b_log_TV	Bna2047334	17719525	3.45e-08	17251023	17719525
184	8	17251023	20055321	a_sin_TV	Bna2049341	17891629	2.81e-11	17607559	18224850
184	8	17251023	20055321	d_sin_TV	Bna2049342	17891631	7.21e-12	17607559	18224850
184	8	17251023	20055321	PAR_TV_5	Bna2049732	17937256	2.74e-07	17803486	17939275
184	8	17251023	20055321	PC1_SV_9	Bna2049740	17937516	2.03e-07	17803486	18409234
184	8	17251023	20055321	PAR_TV_5	Bna2053306	18629604	7.75e-10	18409234	18874948
184	8	17251023	20055321	b_log_TV	Bna2059647	19316241	2.35e-14	18571296	19747977
184	8	17251023	20055321	PAR_TV_9	Bna2053306	18629604	8.94e-10	18625355	18816400
184	8	17251023	20055321	d_sin_TV	Bna2055335	18845256	6.18e-11	18625355	18845384
184	8	17251023	20055321	PAR_TV_6	Bna2055083	18814116	2.83e-08	18628741	18844428
184	8	17251023	20055321	a_sin_TV	Bna2053306	18629604	1.65e-09	18629073	18845384
184	8	17251023	20055321	PAR_TV_11	Bna2054393	18753404	5.31e-09	18750587	19248368
184	8	17251023	20055321	d_sin_SV	Bna2055137	18825258	8.6e-08	18816468	18825258
184	8	17251023	20055321	PAR_TV_5	Bna2062434	19682886	1.34e-08	19570153	20055243
184	8	17251023	20055321	PAR_TV_9	Bna2061666	19605517	5.69e-09	19570153	19884133
184	8	17251023	20055321	a_sin_TV	Bna2066123	20055243	1.4e-13	19610747	20055321
184	8	17251023	20055321	d_sin_TV	Bna2066123	20055243	7.75e-17	19610747	20055321
184	8	17251023	20055321	S_TEX_SV_10	Bna2062117	19643370	4.72e-07	19612454	19732703
184	8	17251023	20055321	U_TEX_SV_10	Bna2063116	19732703	8.89e-08	19617714	19752913
184	8	17251023	20055321	E_TEX_SV_10	Bna2063116	19732703	8.32e-08	19617714	19752913
184	8	17251023	20055321	TPA_SV_10	Bna2063111	19731863	9.03e-08	19617801	19752913
184	8	17251023	20055321	GPA_SV_10	Bna2063111	19731863	8.48e-08	19617801	19752913
184	8	17251023	20055321	FDNIC_TV_8	Bna2066114	20054997	2.52e-10	19682826	20055243
184	8	17251023	20055321	PC1_SV_9	Bna2062895	19712909	2.07e-08	19682826	20055321
184	8	17251023	20055321	PAR_SV_9	Bna2064014	19823021	7.56e-11	19713928	19896321
185	8	20192170	20442226	b_Exp_SV	Bna2069709	20429713	8.69e-08	20192170	20442226
186	8	20883747	20908244	PAR_TV_5	Bna2074213	20883747	1.43e-09	20883747	20908244
186	8	20883747	20908244	PAR_TV_6	Bna2074213	20883747	2.06e-07	20883747	20908244
186	8	20883747	20908244	a_sin_TV	Bna2074390	20902271	1.84e-08	20883747	20908244
186	8	20883747	20908244	d_sin_TV	Bna2074213	20883747	1.8e-09	20883747	20908244
187	8	21279482	21549951	HWR_TV_5	Bna2078510	21284903	5.36e-07	21279482	21549951
188	8	22010017	22075796	MU3_TEX_TV_11	Bna2083908	22055124	5.36e-07	22010017	22075796
189	8	22211946	22411652	PAR_SV_10	Bna2087514	22406153	1.5e-08	22211946	22411652
189	8	22211946	22411652	FDIC_SV_10	Bna2087464	22402259	1.48e-07	22305049	22411357
189	8	22211946	22411652	PC1_SV_10	Bna2086604	22333804	8.31e-07	22333787	22406153
189	8	22211946	22411652	FDNIC_SV_10	Bna2087487	22402562	1.23e-08	22399216	22405683
190	8	22583168	22591657	a_sin_TV	Bna2089916	22590624	2.54e-08	22583168	22591657
190	8	22583168	22591657	d_sin_TV	Bna2089916	22590624	2.81e-13	22583168	22591657
191	8	22931822	22979506	b_log_TV	Bna2095156	22972914	2.25e-09	22931822	22979506
192	8	23718375	24261205	FDNIC_TV_10	Bna2103910	23718375	1.89e-07	23718375	24183262
192	8	23718375	24261205	d_sin_TV	Bna2105383	23851628	3.49e-16	23718375	24207658
192	8	23718375	24261205	d_sin_SV	Bna2107920	24121580	1.45e-13	23839819	24261205
192	8	23718375	24261205	PC4_SV_8	Bna2105383	23851628	1.41e-08	23848822	24196320
192	8	23718375	24261205	a_sin_TV	Bna2107672	24105740	2.82e-11	23848822	24196320
192	8	23718375	24261205	PAR_TV_5	Bna2105383	23851628	5.31e-08	23851580	24105769
193	8	25043271	25162851	PAR_TV_5	Bna2114770	25043372	4.7e-10	25043271	25133049
193	8	25043271	25162851	PAR_TV_6	Bna2114775	25043442	5.59e-08	25043271	25043612
193	8	25043271	25162851	PAR_TV_7	Bna2114767	25043277	4.16e-08	25043271	25043612
193	8	25043271	25162851	PAR_SV_9	Bna2114774	25043435	3.07e-09	25043271	25043612
193	8	25043271	25162851	b_log_TV	Bna2114767	25043277	3.14e-07	25043271	25043596
193	8	25043271	25162851	d_sin_TV	Bna2115827	25133049	5.09e-13	25043271	25162851
194	8	25642918	26135774	H_SV_10	Bna2121281	25674620	2.1e-07	25642918	25868398
194	8	25642918	26135774	HWR_SV_10	Bna2124327	25868382	1.56e-07	25642918	25868398
194	8	25642918	26135774	HWR_SV_9	Bna2121445	25691357	4.21e-09	25644127	25869507
194	8	25642918	26135774	d_sin_TV	Bna2124372	25871958	7.91e-19	25802131	26130450
194	8	25642918	26135774	FDNIC_TV_8	Bna2124544	25887594	2.06e-10	25844784	26135774
194	8	25642918	26135774	FDNIC_TV_10	Bna2124544	25887594	3.92e-09	25844784	26130450
194	8	25642918	26135774	PAR_TV_5	Bna2124372	25871958	9.32e-09	25871480	25917579
194	8	25642918	26135774	AC_TV_9	Bna2124544	25887594	5.12e-10	25871480	26135774
194	8	25642918	26135774	PAR_SV_9	Bna2124372	25871958	9.82e-11	25871480	25917579
194	8	25642918	26135774	PC1_SV_9	Bna2124372	25871958	4.18e-09	25871480	25908130
194	8	25642918	26135774	a_sin_TV	Bna2124372	25871958	5.39e-10	25871480	26128144
195	8	26359554	27100777	d_sin_TV	Bna2134967	26788551	3.32e-16	26359554	27100777
195	8	26359554	27100777	PC4_SV_9	Bna2132609	26532127	7.25e-07	26527971	26533017
195	8	26359554	27100777	a_sin_TV	Bna2134967	26788551	2.75e-10	26622412	27100777
195	8	26359554	27100777	FDNIC_TV_10	Bna2134967	26788551	1.42e-11	26625644	27097876
195	8	26359554	27100777	PC4_SV_8	Bna2137818	27040176	1.93e-11	26625644	27100777
195	8	26359554	27100777	AC_TV_9	Bna2134967	26788551	8.41e-08	26785274	27100777
195	8	26359554	27100777	PAR_TV_5	Bna2137817	27040160	6.01e-12	27019082	27064301
195	8	26359554	27100777	PAR_SV_9	Bna2137893	27048480	3.2e-11	27019082	27051432
195	8	26359554	27100777	PAR_TV_11	Bna2138469	27087266	1.66e-08	27019550	27090089
196	8	27676595	27681367	PC6_SV_8	Bna2144129	27676595	3.18e-08	27676595	27681367
197	8	27702858	28133107	FDNIC_SV_9	Bna2149109	28098434	3.88e-09	27702858	28133107
197	8	27702858	28133107	FDIC_SV_9	Bna2146095	27839796	1.01e-09	27702858	28133107
197	8	27702858	28133107	FDIC_TV_1	Bna2149015	28090716	1.39e-07	27924026	28091258
198	9	1402703	2270788	d_sin_SV	Bna2160046	1615261	3.66e-11	1402703	1621025
198	9	1402703	2270788	FDNIC_TV_7	Bna2164007	1963744	7.9e-08	1483279	2270788
198	9	1402703	2270788	FDNIC_TV_8	Bna2161847	1775690	8.72e-09	1775690	1785580
198	9	1402703	2270788	MU3_TEX_TV_11	Bna2163459	1930124	3.81e-09	1852532	2082510
198	9	1402703	2270788	d_sin_SV	Bna2168014	2270744	3.39e-10	2119447	2270765
199	9	2446043	3775014	S_TEX_SV_9	Bna2173275	2871384	7.36e-11	2446043	2904507
199	9	2446043	3775014	FDNIC_SV_9	Bna2173275	2871384	1.6e-15	2446043	2904507
199	9	2446043	3775014	FDIC_SV_9	Bna2173280	2871699	6.44e-17	2446043	2904507
199	9	2446043	3775014	b_log_TV	Bna2173285	2872075	1.23e-09	2591486	3308645
199	9	2446043	3775014	PAR_TV_5	Bna2175698	3058324	1.37e-18	2790830	3060311
199	9	2446043	3775014	PAR_SV_7	Bna2175698	3058324	1.02e-14	2790830	3423984
199	9	2446043	3775014	PAR_SV_8	Bna2175698	3058324	7.69e-17	2790830	3083539
199	9	2446043	3775014	PAR_SV_9	Bna2175698	3058324	7.49e-19	2790830	3224422
199	9	2446043	3775014	PC1_SV_9	Bna2175698	3058324	3.43e-14	2790830	3423984
199	9	2446043	3775014	d_sin_TV	Bna2175698	3058324	2.07e-21	2790830	3492944
199	9	2446043	3775014	PAR_TV_6	Bna2175698	3058324	6.42e-15	2940366	3058422
199	9	2446043	3775014	a_sin_TV	Bna2175246	3038249	5.21e-08	2940366	3058324
199	9	2446043	3775014	PAR_TV_8	Bna2175698	3058324	3.78e-13	3035767	3058422
199	9	2446043	3775014	PAR_TV_9	Bna2175698	3058324	4.29e-11	3035767	3058422
199	9	2446043	3775014	FDNIC_SV_9	Bna2179804	3495709	1.83e-18	3423984	3775014
200	9	3794322	5598901	HA_TV_7	Bna2185651	3834577	1.25e-07	3794322	3924636
200	9	3794322	5598901	a_sin_TV	Bna2187615	3978232	7.77e-11	3835480	4069951
200	9	3794322	5598901	MU3_TEX_TV_1	Bna2191721	4263047	6.23e-07	3952090	4539711
200	9	3794322	5598901	FDNIC_TV_7	Bna2193845	4502392	5.13e-09	4089707	4502392
200	9	3794322	5598901	d_sin_TV	Bna2194466	4569840	4.56e-10	4138101	5038521
200	9	3794322	5598901	MU3_TEX_TV_1	Bna2199737	5043386	1.07e-07	4585930	5598901
200	9	3794322	5598901	FDNIC_TV_7	Bna2202244	5201195	9.81e-10	4647169	5345902
201	9	5616784	7012099	MU3_TEX_TV_1	Bna2219202	6700591	2.44e-09	5616784	7012099
201	9	5616784	7012099	MU3_TEX_TV_7	Bna2209144	5879787	1.08e-07	5787255	6297547
201	9	5616784	7012099	PAR_SV_10	Bna2209056	5874205	1.78e-12	5862745	6288916
201	9	5616784	7012099	a_sin_TV	Bna2209055	5874196	6.53e-13	5862745	6336956
201	9	5616784	7012099	d_sin_TV	Bna2209056	5874205	6.12e-16	5862745	6336956
201	9	5616784	7012099	PAR_TV_5	Bna2209368	5893816	9.37e-09	5882697	5895875
201	9	5616784	7012099	b_Exp_SV	Bna2214353	6303712	3.22e-07	6230907	6374576
201	9	5616784	7012099	b_log_SV	Bna2215595	6408093	1.59e-07	6275188	6700591
201	9	5616784	7012099	a_sin_SV	Bna2218247	6639845	1.75e-09	6639462	6675558
201	9	5616784	7012099	a_sin_TV	Bna2220537	6831024	3.33e-07	6675282	6831170
202	9	7136618	7258009	b_log_TV	Bna2224903	7229862	6.09e-08	7136618	7258009
203	9	7267769	7569610	MU3_TEX_TV_1	Bna2230278	7569610	8.24e-07	7267769	7569610
204	9	7934059	8093689	d_sin_TV	Bna2235449	8060261	3.33e-11	7934059	8093689
204	9	7934059	8093689	PAR_SV_8	Bna2235939	8093689	1.05e-09	8016240	8093689
204	9	7934059	8093689	FDNIC_TV_8	Bna2235409	8056723	1.19e-09	8017052	8093689
204	9	7934059	8093689	FDNIC_TV_10	Bna2235078	8020195	1.21e-08	8017052	8093689
204	9	7934059	8093689	PAR_SV_10	Bna2235939	8093689	4.5e-08	8017052	8093689
205	9	8226139	9368332	HWR_SV_9	Bna2242840	8651802	5.17e-08	8226139	8790911
205	9	8226139	9368332	MU3_TEX_TV_1	Bna2241571	8554202	6.68e-09	8473500	8740005
205	9	8226139	9368332	HWR_TV_7	Bna2244951	8972823	2.58e-07	8746104	9368332
205	9	8226139	9368332	FDIC_TV_7	Bna2244951	8972823	2.58e-07	8746104	9368332
205	9	8226139	9368332	PAR_TV_5	Bna2244276	8824426	3.39e-09	8808088	9075521
205	9	8226139	9368332	FDNIC_TV_8	Bna2244229	8808227	5.52e-09	8808088	8825476
205	9	8226139	9368332	FDNIC_TV_10	Bna2244229	8808227	8.51e-08	8808088	9075521
205	9	8226139	9368332	d_sin_TV	Bna2244276	8824426	3.45e-14	8808088	9075521
206	9	10723138	11630604	b_log_SV	Bna2264276	11177657	1.41e-18	10723138	11626581
206	9	10723138	11630604	FDNIC_TV_7	Bna2264047	11145419	1.73e-07	11145116	11630604
206	9	10723138	11630604	W_TV_6	Bna2268049	11588562	1.56e-07	11571108	11611234
207	9	11747328	12571831	FDNIC_TV_8	Bna2274396	12242790	9.8e-21	11747328	12266261
207	9	11747328	12571831	FDNIC_TV_7	Bna2274246	12230046	3.92e-16	11749980	12266261
207	9	11747328	12571831	FDNIC_TV_9	Bna2274396	12242790	2.44e-16	11786142	12244441
207	9	11747328	12571831	b_log_SV	Bna2272530	12081362	3.43e-14	11804673	12571831
207	9	11747328	12571831	R_TV_8	Bna2274407	12244273	1.25e-08	12086814	12266261
207	9	11747328	12571831	AC_TV_5	Bna2273634	12181285	7e-07	12179721	12242274
208	9	13241174	13244933	PAR_TV_6	Bna2285957	13243301	3.46e-12	13241174	13244914
208	9	13241174	13244933	S_TEX_SV_8	Bna2285950	13243156	4.41e-08	13243078	13243419
208	9	13241174	13244933	FDNIC_SV_8	Bna2285950	13243156	1.69e-08	13243078	13243419
208	9	13241174	13244933	PAR_SV_8	Bna2285950	13243156	1.17e-08	13243078	13244134
208	9	13241174	13244933	PC1_SV_7	Bna2285950	13243156	4.77e-09	13243078	13244134
208	9	13241174	13244933	PAR_TV_5	Bna2286052	13244914	3.96e-11	13243087	13244933
209	9	16411022	16760230	a_power_TV	Bna2305603	16619792	7.27e-09	16411022	16760230
209	9	16411022	16760230	FDIC_SV_10	Bna2305660	16628578	1.7e-07	16432952	16744856
210	9	17460064	17534547	b_log_TV	Bna2312094	17460064	1.9e-07	17460064	17534547
211	9	17957318	18783608	d_sin_TV	Bna2318685	18307892	2.93e-11	17957318	18783608
211	9	17957318	18783608	FDNIC_TV_8	Bna2317296	18111700	3.14e-08	18111700	18453195
212	9	19836793	20737655	d_sin_TV	Bna2335993	20324063	3.57e-11	19836793	20737655
213	9	20826802	21745726	d_sin_TV	Bna2344350	21257730	8.66e-13	20826802	21745726
214	9	42444649	42975151	MU3_TEX_TV_11	Bna2360649	42932121	3.49e-07	42444649	42975151
215	9	43045674	44362691	FDNIC_TV_8	Bna2363684	43530015	1.41e-12	43045674	43732666
215	9	43045674	44362691	FDNIC_TV_10	Bna2363684	43530015	6.23e-09	43045674	43732666
215	9	43045674	44362691	d_sin_TV	Bna2363654	43528592	8.23e-20	43169821	44362691
215	9	43045674	44362691	a_sin_TV	Bna2365709	43732661	2.29e-16	43262410	43732666
215	9	43045674	44362691	MU3_TEX_TV_11	Bna2368202	43983381	3.81e-07	43554170	44357225
215	9	43045674	44362691	FDNIC_TV_8	Bna2370730	44138699	5.81e-08	43836294	44338979
216	9	44563087	45057299	d_sin_TV	Bna2375854	44568383	3.03e-10	44563087	45057299
217	9	45149602	45151398	PAR_SV_11	Bna2383999	45149654	1.2e-07	45149602	45151398
218	9	45889819	46691289	b_log_SV	Bna2393949	46353778	4.2e-07	45889819	46691289
219	9	51006827	51119207	FDNIC_TV_10	Bna2424077	51015265	2.62e-07	51006827	51039935
219	9	51006827	51119207	a_sin_TV	Bna2424316	51037547	2.09e-08	51006827	51119207
219	9	51006827	51119207	d_sin_TV	Bna2424316	51037547	1.7e-09	51006827	51119207
220	9	54175907	54180806	PC1_SV_8	Bna2449416	54175907	6.32e-09	54175907	54180806
221	9	54731435	55245961	b_power_TV	Bna2454727	54945401	3.51e-08	54731435	55245961
222	9	55390065	55712592	HWR_SV_7	Bna2461520	55712592	4.89e-08	55390065	55712592
223	9	55952876	56342874	PAR_SV_8	Bna2466111	56127497	6.47e-07	55952876	56323925
223	9	55952876	56342874	PAR_SV_9	Bna2466367	56145884	3.46e-09	55952876	56342874
224	9	57096179	58392458	HWR_SV_9	Bna2476302	57096658	7.68e-07	57096179	57309638
224	9	57096179	58392458	FDNIC_TV_7	Bna2477188	57174541	1.36e-08	57159578	57177611
224	9	57096179	58392458	PAR_SV_7	Bna2481432	57619465	9.17e-10	57168107	58017702
224	9	57096179	58392458	PAR_SV_8	Bna2481443	57619610	2.63e-10	57168107	58017702
224	9	57096179	58392458	PAR_SV_9	Bna2481443	57619610	2.38e-15	57168107	58071248
224	9	57096179	58392458	PC1_SV_9	Bna2481459	57619988	8.3e-09	57558418	58017702
224	9	57096179	58392458	PAR_TV_5	Bna2481481	57622653	1.08e-10	57589866	57664054
224	9	57096179	58392458	d_sin_TV	Bna2485738	58017702	7.15e-12	57619465	58234095
224	9	57096179	58392458	HWR_SV_9	Bna2485291	57993196	2.14e-08	57992441	58392458
225	9	58859352	59035247	H_SV_9	Bna2494268	59028589	2.26e-07	58859352	59035247
226	9	59049982	59332752	d_sin_SV	Bna2494571	59049982	2.55e-13	59049982	59317673
226	9	59049982	59332752	PAR_TV_5	Bna2497631	59303024	5.78e-10	59265019	59332752
227	9	59342282	60002761	d_sin_SV	Bna2501279	59597304	1.06e-09	59342282	60002761
227	9	59342282	60002761	a_sin_SV	Bna2504143	59837593	7.26e-09	59597304	60002761
228	9	60350068	60998232	FDNIC_TV_10	Bna2512902	60691309	2.31e-08	60350068	60762402
228	9	60350068	60998232	d_sin_SV	Bna2511891	60603140	4.4e-18	60602825	60632368
228	9	60350068	60998232	b_log_TV	Bna2515213	60931402	2.68e-10	60726955	60998232
229	9	61103016	61132582	FDIC_TV_2	Bna2516768	61103037	2.37e-08	61103016	61132582
230	9	61867338	62364861	R_SV_10	Bna2526431	62201950	6.03e-07	61867338	62364861
230	9	61867338	62364861	d_sin_SV	Bna2524935	61945267	3.83e-12	61869962	62012392
231	9	62436557	62979443	d_sin_SV	Bna2531620	62860827	3.22e-12	62436557	62979443
232	9	63449575	63610570	d_sin_SV	Bna2535393	63476742	3.07e-07	63449575	63610570
233	9	64058770	64060520	d_sin_SV	Bna2538218	64059215	7.72e-16	64058770	64060520
234	9	64079766	64525771	d_sin_SV	Bna2538903	64203457	2.52e-14	64079766	64525771
235	9	64912668	65116745	d_sin_TV	Bna2543110	65108974	1.78e-12	64912668	65116745
236	10	294936	690446	FDNIC_TV_7	Bna2549257	356014	5.02e-11	294936	690446
236	10	294936	690446	FDNIC_TV_8	Bna2549257	356014	3.7e-09	294936	493241
237	10	710016	1307584	R_TV_11	Bna2554926	984810	1.51e-07	710016	1062475
237	10	710016	1307584	FDNIC_TV_7	Bna2558019	1261413	1.12e-07	976138	1307584
237	10	710016	1307584	HWR_SV_10	Bna2555687	1058367	1.35e-07	994794	1061428
238	10	1313733	1630405	b_log_SV	Bna2560681	1545978	1.67e-13	1313733	1630405
239	10	1750978	1886399	FDNIC_TV_7	Bna2565443	1871801	4.58e-08	1750978	1884618
239	10	1750978	1886399	FDNIC_TV_10	Bna2565020	1831458	3.56e-11	1803119	1832218
239	10	1750978	1886399	FDNIC_TV_10	Bna2565538	1878877	5.15e-07	1864902	1886399
239	10	1750978	1886399	FDNIC_TV_8	Bna2565547	1879063	1.43e-09	1870939	1886399
240	10	1904812	1908173	PAR_TV_6	Bna2565945	1907957	5.21e-18	1904812	1907957
240	10	1904812	1908173	b_log_TV	Bna2565905	1905652	1.44e-10	1904812	1908173
241	10	2279929	2565999	d_sin_TV	Bna2569217	2401313	6.34e-12	2279929	2450555
241	10	2279929	2565999	b_log_TV	Bna2569173	2394960	3.08e-08	2392464	2565999
241	10	2279929	2565999	PAR_TV_5	Bna2569467	2417688	1.57e-09	2402612	2450564
241	10	2279929	2565999	PC1_SV_9	Bna2569466	2417679	4.97e-09	2402612	2450564
241	10	2279929	2565999	PAR_TV_6	Bna2569467	2417688	3.02e-08	2402668	2472107
241	10	2279929	2565999	PAR_TV_7	Bna2569467	2417688	7.52e-07	2402668	2450564
241	10	2279929	2565999	PAR_TV_9	Bna2569467	2417688	3.41e-08	2402668	2450564
241	10	2279929	2565999	PAR_SV_7	Bna2569467	2417688	8.24e-07	2402668	2450555
241	10	2279929	2565999	PAR_SV_8	Bna2569467	2417688	2.54e-07	2402668	2450555
241	10	2279929	2565999	PAR_SV_9	Bna2569467	2417688	7.89e-07	2402668	2450555
242	10	2576750	2581333	FDIC_TV_5	Bna2570567	2578342	2.15e-07	2576750	2581333
243	10	2925649	3248091	HWR_SV_9	Bna2574421	3030087	2.1e-07	2925649	3248091
244	10	6037533	6334615	b_log_SV	Bna2601334	6211041	6.68e-09	6037533	6334615
245	10	14765997	15088172	b_log_SV	Bna2622267	15088172	3.51e-09	14765997	15088172
246	10	15832804	15835093	AC_TV_5	Bna2628389	15832804	4.18e-09	15832804	15835093
247	10	16020328	16043351	FDNIC_TV_7	Bna2630288	16020351	7.29e-09	16020328	16043351
248	10	16198332	16281977	AC_TV_9	Bna2632245	16233572	9.66e-10	16198332	16281977
249	10	16450859	16557524	R_TV_8	Bna2635745	16556825	9.51e-08	16450859	16557524
250	10	17927442	18159015	FDNIC_TV_7	Bna2650471	18117414	6.05e-11	17927442	18159015
251	10	19332171	19333772	d_sin_TV	Bna2664763	19332223	4.72e-07	19332171	19333772
252	10	20695478	25629750	d_sin_TV	Bna2684063	21038981	2.92e-16	20695478	21716127
252	10	20695478	25629750	PAR_SV_9	Bna2679675	20708369	7.46e-08	20707562	20709705
252	10	20695478	25629750	FDNIC_TV_8	Bna2680159	20739113	2.06e-08	20735832	20755539
252	10	20695478	25629750	FDNIC_TV_10	Bna2680159	20739113	5.22e-09	20736904	20755539
252	10	20695478	25629750	PAR_SV_9	Bna2684126	21042246	9.39e-11	20746895	21303425
252	10	20695478	25629750	PC1_SV_9	Bna2684063	21038981	6.17e-12	20746895	21303425
252	10	20695478	25629750	a_sin_TV	Bna2683985	21035972	2.75e-08	20762793	21069021
252	10	20695478	25629750	FDNIC_TV_8	Bna2687447	21317757	1.2e-11	21005596	21526982
252	10	20695478	25629750	PAR_TV_5	Bna2685293	21132553	1.12e-10	21035972	21478429
252	10	20695478	25629750	PAR_TV_8	Bna2686886	21279304	4.33e-09	21044050	21478429
252	10	20695478	25629750	FDNIC_TV_9	Bna2685573	21155205	3.12e-08	21081945	21155205
252	10	20695478	25629750	FDNIC_TV_10	Bna2687447	21317757	2.38e-13	21081945	21420623
252	10	20695478	25629750	PAR_TV_9	Bna2686886	21279304	3.22e-11	21146586	21478429
252	10	20695478	25629750	FDNIC_TV_7	Bna2688552	21378551	3.98e-07	21378551	21429336
252	10	20695478	25629750	PAR_SV_9	Bna2714988	23549217	4.87e-22	21478429	25572465
252	10	20695478	25629750	PC1_SV_9	Bna2714988	23549217	3.75e-16	21478429	24254606
252	10	20695478	25629750	FDNIC_TV_8	Bna2692237	21664819	3.21e-16	21552292	21716127
252	10	20695478	25629750	FDNIC_TV_10	Bna2692231	21664517	1.31e-12	21552292	21716127
252	10	20695478	25629750	a_sin_TV	Bna2692222	21663733	1.5e-15	21552292	21716127
252	10	20695478	25629750	PAR_TV_5	Bna2718441	23818047	1.99e-19	21589651	24311629
252	10	20695478	25629750	FDNIC_TV_7	Bna2692155	21657833	1.84e-07	21654943	21718838
252	10	20695478	25629750	FDNIC_TV_9	Bna2692237	21664819	3.02e-12	21655387	21716127
252	10	20695478	25629750	AC_TV_9	Bna2692237	21664819	1.81e-07	21655387	21668969
252	10	20695478	25629750	HA_TV_8	Bna2692137	21656898	1.67e-07	21655387	21668969
252	10	20695478	25629750	HA_TV_9	Bna2692106	21655387	1.09e-07	21655387	21668969
252	10	20695478	25629750	FDNIC_TV_8	Bna2698056	22089941	1.43e-10	21735923	22349727
252	10	20695478	25629750	d_sin_TV	Bna2704406	22613707	8.45e-22	21740293	24901988
252	10	20695478	25629750	PC4_SV_8	Bna2696079	21915624	1.86e-07	21915624	22294999
252	10	20695478	25629750	a_sin_TV	Bna2698056	22089941	6.75e-14	21915624	22089941
252	10	20695478	25629750	FDNIC_TV_10	Bna2698056	22089941	3.68e-10	21915729	22349727
252	10	20695478	25629750	PAR_SV_7	Bna2714877	23541720	1.06e-23	21916420	24025303
252	10	20695478	25629750	PAR_SV_8	Bna2696715	21952522	1.49e-11	21916420	22009373
252	10	20695478	25629750	PC1_SV_7	Bna2696715	21952522	8.56e-11	21916420	22320869
252	10	20695478	25629750	PC1_SV_8	Bna2696715	21952522	1.58e-15	21916420	22320869
252	10	20695478	25629750	AC_TV_9	Bna2698056	22089941	2.77e-11	21939753	22349727
252	10	20695478	25629750	PAR_SV_10	Bna2696714	21952505	2.26e-09	21944321	21964616
252	10	20695478	25629750	PC1_SV_10	Bna2696620	21948234	1.17e-08	21947854	21964616
252	10	20695478	25629750	PAR_TV_11	Bna2701162	22319709	2.69e-09	22230129	22808591
252	10	20695478	25629750	PAR_SV_10	Bna2707209	22808670	3.81e-17	22266271	22986953
252	10	20695478	25629750	PAR_TV_9	Bna2716614	23683080	4.35e-14	22292244	24266565
252	10	20695478	25629750	a_sin_TV	Bna2704394	22613495	6.2e-22	22292244	22892210
252	10	20695478	25629750	PAR_TV_6	Bna2717670	23764572	1.06e-15	22292559	24227412
252	10	20695478	25629750	PAR_TV_7	Bna2716614	23683080	6.81e-14	22292559	24227412
252	10	20695478	25629750	FDNIC_TV_9	Bna2701401	22393197	5.05e-08	22300912	22393759
252	10	20695478	25629750	PAR_SV_8	Bna2702319	22475701	3.27e-08	22474478	22479706
252	10	20695478	25629750	PC1_SV_7	Bna2707210	22808679	9.5e-23	22474478	23207218
252	10	20695478	25629750	PC1_SV_8	Bna2702318	22475700	5.88e-07	22474478	22479706
252	10	20695478	25629750	PAR_TV_8	Bna2704709	22627261	1.11e-09	22521219	22807949
252	10	20695478	25629750	S_TEX_SV_7	Bna2707210	22808679	3.59e-09	22558647	23178808
252	10	20695478	25629750	S_TEX_SV_8	Bna2707210	22808679	4.44e-11	22558647	23207218
252	10	20695478	25629750	S_TEX_SV_9	Bna2707210	22808679	4.24e-15	22558647	23174507
252	10	20695478	25629750	FDNIC_SV_7	Bna2707210	22808679	9.82e-11	22558647	23207218
252	10	20695478	25629750	FDNIC_SV_8	Bna2707210	22808679	2.41e-11	22558647	23207218
252	10	20695478	25629750	FDNIC_SV_9	Bna2707210	22808679	2.95e-20	22558647	23174507
252	10	20695478	25629750	FDIC_SV_9	Bna2707210	22808679	3.66e-15	22558647	23174876
252	10	20695478	25629750	PAR_SV_8	Bna2714877	23541720	4.16e-22	22558647	24545370
252	10	20695478	25629750	PAR_SV_11	Bna2707203	22808576	2.2e-11	22558647	23159054
252	10	20695478	25629750	PC1_SV_8	Bna2706134	22715801	3.85e-17	22558647	22878002
252	10	20695478	25629750	FDNIC_TV_10	Bna2705477	22669331	6.91e-10	22593723	23173808
252	10	20695478	25629750	FDNIC_TV_8	Bna2706323	22724298	1.07e-10	22613495	22826818
252	10	20695478	25629750	FDNIC_TV_9	Bna2705477	22669331	7.57e-09	22613495	22816358
252	10	20695478	25629750	PC1_SV_10	Bna2707211	22808690	1.24e-09	22613495	22808903
252	10	20695478	25629750	FDIC_SV_8	Bna2710687	23172914	1.42e-07	22808679	23178808
252	10	20695478	25629750	FDNIC_TV_7	Bna2707644	22834980	2.5e-08	22827349	22837667
252	10	20695478	25629750	U_TEX_SV_9	Bna2707500	22827556	2.73e-08	22827349	22827595
252	10	20695478	25629750	PAR_TV_8	Bna2716614	23683080	9e-12	22842990	24227412
252	10	20695478	25629750	PAR_TV_11	Bna2707969	22870402	8.64e-09	22859205	22886004
252	10	20695478	25629750	FDNIC_TV_11	Bna2714780	23537601	9.29e-08	22877985	23860850
252	10	20695478	25629750	PAR_SV_10	Bna2714828	23540407	4.41e-18	23134482	24029784
252	10	20695478	25629750	SE_TEX_SV_8	Bna2710687	23172914	3.69e-07	23137446	23541720
252	10	20695478	25629750	H_TV_11	Bna2717660	23764162	5.2e-08	23137548	24191399
252	10	20695478	25629750	MU3_TEX_TV_4	Bna2712774	23330142	8.6e-07	23301916	23401046
252	10	20695478	25629750	PAR_TV_4	Bna2716263	23668557	1.66e-09	23329469	24161087
252	10	20695478	25629750	b_log_TV	Bna2729902	24685049	3.99e-18	23341024	25570847
252	10	20695478	25629750	PC1_SV_7	Bna2717044	23724533	3.54e-31	23342010	24175775
252	10	20695478	25629750	PC1_SV_8	Bna2716265	23668684	6.52e-20	23342010	24165251
252	10	20695478	25629750	PAR_SV_11	Bna2714988	23549217	1.38e-09	23342084	23895889
252	10	20695478	25629750	HA_TV_11	Bna2714828	23540407	5.08e-07	23534434	23894809
252	10	20695478	25629750	SE_TEX_SV_11	Bna2718639	23850052	6.96e-07	23534434	24315823
252	10	20695478	25629750	S_TEX_SV_7	Bna2714877	23541720	4.79e-07	23534434	23724608
252	10	20695478	25629750	S_TEX_SV_8	Bna2714828	23540407	8.53e-10	23534434	23894809
252	10	20695478	25629750	S_TEX_SV_9	Bna2717044	23724533	7.13e-12	23534434	24178372
252	10	20695478	25629750	S_TEX_SV_10	Bna2718530	23837887	3e-08	23534434	24315823
252	10	20695478	25629750	E_TEX_SV_11	Bna2718639	23850052	4.7e-07	23534434	24315823
252	10	20695478	25629750	W_SV_11	Bna2714690	23534434	3.11e-07	23534434	23536932
252	10	20695478	25629750	FDNIC_SV_7	Bna2717045	23724608	1.57e-09	23534434	23724608
252	10	20695478	25629750	FDNIC_SV_8	Bna2717045	23724608	3.97e-09	23534434	24161350
252	10	20695478	25629750	FDNIC_SV_9	Bna2717044	23724533	1.52e-20	23534434	24178372
[truncated: 2,090 more rows]
