# Supplementary material for: Machine learning assisted dynamic phenotypes and genomic variants help understand the ecotype divergence in rapeseed
Source: Front Plant Sci. 2022 Nov 15;13:1028779. doi: 10.3389/fpls.2022.1028779 (PMC9705987; doi:10.3389/fpls.2022.1028779)
Supplement: Supplementary file 7 [file Table_9.xlsx]

## Sheet: W vs S
Chr	Region_start	Region_end	Window No,	Average Fst of region	No. of Nonredundant QTL	Nonredundant QTL Position	Trait	Trait Position
A02	2580001	2640001	7	0.746349
A02	9660001	9750001	10	0.747738	32	A02_7115085_12329246	FDNIC_SV_10,FDNIC_SV_7,FDNIC_SV_8,FDNIC_SV_9,PAR_SV_10,PAR_SV_7,PAR_SV_8,PAR_SV_9,S_TEX_SV_10,S_TEX_SV_7,S_TEX_SV_8,S_TEX_SV_9,SE_TEX_SV_10,TPA_SV_11,PAR_TV_4,PAR_TV_5,PAR_TV_6,PAR_TV_7,PAR_TV_8,PAR_TV_9	A02_9300316_10043752,A02_9300316_10090322,A02_9300316_10090322,A02_9248946_10090322,A02_9539236_9817620,A02_9539236_10086154,A02_9539236_10086154,A02_9539236_10431732,A02_8956771_9771947,A02_9300316_10090322,A02_8956771_9800128,A02_9248946_10090322,A02_9300316_10042344,A02_8956771_9771947,A02_9597114_9817527,A02_9539236_10086154,A02_9539236_10211771,A02_9676680_9942216,A02_9597580_9817527,A02_959…
A02	9960001	10050001	10	0.768933	32	A02_7115085_12329246	FDNIC_SV_10,FDNIC_SV_7,FDNIC_SV_8,FDNIC_SV_9,PAR_SV_10,PAR_SV_7,PAR_SV_8,PAR_SV_9,S_TEX_SV_10,S_TEX_SV_7,S_TEX_SV_8,S_TEX_SV_9,SE_TEX_SV_10,PAR_TV_5,PAR_TV_6	A02_9300316_10043752,A02_9300316_10090322,A02_9300316_10090322,A02_9248946_10090322,A02_9911995_10904212,A02_9539236_10086154,A02_9539236_10086154,A02_9539236_10431732,A02_9811927_10878074,A02_9300316_10090322,A02_9925207_10431137,A02_9248946_10090322,A02_9300316_10042344,A02_9539236_10086154,A02_9539236_10211771
A02	19680001	19690001	2	0.737568
A02	30330001	30460001	14	0.7784	42	A02_29642098_31370308	PAR_SV_10,PAR_SV_7,PAR_SV_8,PAR_SV_9,PAR_TV_5	A02_30006111_30443352,A02_29845006_30488959,A02_29844924_30488959,A02_29744146_30838610,A02_30435610_30838610
A06	8250001	8270001	3	0.765777
A06	8300001	8430001	14	0.763153
A06	8560001	8640001	6	0.736599
A06	8840001	8880001	5	0.749603
A06	46700001	46730001	4	0.746247	153	A06_46496651_48516438	PAR_TV_5	A06_46626665_47205022
A08	27530001	27550001	3	0.734361
A09	12360001	12440001	9	0.780253
A09	25810001	25900001	9	0.728344
A09	27170001	27180001	1	0.765957
A09	27280001	27380001	11	0.750242
A09	28270001	28280001	1	0.742987
A09	29730001	29740001	2	0.73075
A09	30330001	30360001	4	0.736386
A09	31470001	31500001	4	0.739002
A09	33810001	33820001	2	0.765957
A09	33980001	33990001	2	0.755879
A09	34020001	34030001	1	0.765957
A09	34890001	34900001	1	0.765957
A09	35830001	35850001	3	0.744681
A09	36000001	36020001	3	0.727863
A09	36130001	36140001	1	0.826204
A09	37240001	37300001	7	0.753924
A09	39000001	39010001	1	0.725029
A09	40830001	40860001	4	0.731929
A09	41420001	41430001	2	0.765957
A09	44700001	44780001	8	0.729341
A10	14030001	14100001	8	0.742911
A10	14140001	14230001	10	0.752061
A10	14280001	14290001	1	0.734043
A10	23720001	23800001	9	0.77181	252	A10_20695478_25629750	FDNIC_SV_7,FDNIC_SV_8,FDNIC_SV_9,HWR_SV_8,PAR_SV_10,PAR_SV_11,PAR_SV_7,PAR_SV_8,PAR_SV_9,S_TEX_SV_10,S_TEX_SV_7,S_TEX_SV_8,S_TEX_SV_9,SE_TEX_SV_11,FDNIC_TV_11,HA_TV_11,PAR_TV_4,PAR_TV_5,PAR_TV_6,PAR_TV_7,PAR_TV_8,PAR_TV_9	A10_23534434_23724608,A10_23534434_24161350,A10_23534434_24178372,A10_23770033_24095423,A10_23134482_24029784,A10_23342084_23895889,A10_21916420_24025303,A10_22558647_24545370,A10_21478429_25572465,A10_23534434_24315823,A10_23534434_23724608,A10_23534434_23894809,A10_23534434_24178372,A10_23534434_24315823,A10_22877985_23860850,A10_23534434_23894809,A10_23329469_24161087,A10_21589651_24311629,A10…
A10	23940001	23990001	5	0.741603	252	A10_20695478_25629750	FDNIC_SV_8,FDNIC_SV_9,HWR_SV_8,PAR_SV_10,PAR_SV_7,PAR_SV_8,PAR_SV_9,S_TEX_SV_10,S_TEX_SV_9,SE_TEX_SV_11,PAR_TV_4,PAR_TV_5,PAR_TV_6,PAR_TV_7,PAR_TV_8,PAR_TV_9	A10_23534434_24161350,A10_23534434_24178372,A10_23770033_24095423,A10_23134482_24029784,A10_21916420_24025303,A10_22558647_24545370,A10_21478429_25572465,A10_23534434_24315823,A10_23534434_24178372,A10_23534434_24315823,A10_23329469_24161087,A10_21589651_24311629,A10_22292559_24227412,A10_22292559_24227412,A10_22842990_24227412,A10_22292244_24266565
C01	7580001	7590001	1	0.72606	263	C01_6877572_8269463	FDNIC_SV_9,S_TEX_SV_9	C01_7491343_8269463,C01_7491984_8045234
C01	9470001	9490001	3	0.725675	265	C01_9150810_9921883	FDNIC_SV_7,FDNIC_SV_8,FDNIC_SV_9,PAR_SV_10,PAR_SV_7,PAR_SV_8,PAR_SV_9,S_TEX_SV_10,S_TEX_SV_8,S_TEX_SV_9,SE_TEX_SV_10,PAR_TV_5	C01_9416791_9921883,C01_9439302_9921883,C01_9150810_9921883,C01_9408031_9767902,C01_9408031_9901272,C01_9408031_9901272,C01_9408031_9765849,C01_9428625_9767902,C01_9408031_9921883,C01_9416791_9921883,C01_9439302_9767902,C01_9408031_9901272
C02	15880001	15910001	4	0.73202	310	C02_15725719_18311296	FDNIC_TV_7	C02_15725719_17260172
C02	31500001	31510001	1	0.745248
C02	31640001	31650001	2	0.739279
C02	32730001	32750001	3	0.727585
C02	33000001	33570001	57	0.754365
C02	33870001	33980001	11	0.73621	318	C02_33836824_40112533	FDNIC_TV_10,FDNIC_TV_8	C02_33836824_34226931,C02_33836824_34327400
C02	34010001	34840001	84	0.798888	318	C02_33836824_40112533	FDNIC_TV_10,FDNIC_TV_10,FDNIC_TV_8,FDNIC_TV_8,PAR_TV_5	C02_33836824_34226931,C02_34245891_34842306,C02_33836824_34327400,C02_34394143_34842306,C02_34142038_34505296
C02	35170001	36000001	84	0.811421	318	C02_33836824_40112533	FDNIC_TV_10,FDNIC_TV_10,FDNIC_TV_8	C02_35336667_35892426,C02_35931047_36607430,C02_35462323_36362297
C02	36220001	37990001	178	0.802474	318	C02_33836824_40112533	FDNIC_TV_10,FDNIC_TV_10,FDNIC_TV_10,FDNIC_TV_7,FDNIC_TV_8,FDNIC_TV_8,FDNIC_TV_8,FDNIC_TV_8,FDNIC_TV_9	C02_35931047_36607430,C02_36708468_37592587,C02_37683431_38461800,C02_37914972_38627456,C02_35462323_36362297,C02_36489817_37268616,C02_37418890_37920107,C02_37952661_38873993,C02_37550532_38461800
C02	38380001	38590001	22	0.736507	318	C02_33836824_40112533	FDNIC_TV_10,FDNIC_TV_10,FDNIC_TV_7,FDNIC_TV_8,FDNIC_TV_9	C02_37683431_38461800,C02_38482428_38873993,C02_37914972_38627456,C02_37952661_38873993,C02_37550532_38461800
C02	39020001	39030001	1	0.727733	318	C02_33836824_40112533	FDNIC_TV_10,FDNIC_TV_7,FDNIC_TV_8,FDNIC_TV_9	C02_38971638_39922067,C02_38644429_39633531,C02_38971638_39922067,C02_39016714_39922067
C02	39140001	39240001	11	0.735586	318	C02_33836824_40112533	FDNIC_TV_10,FDNIC_TV_7,FDNIC_TV_8,FDNIC_TV_9	C02_38971638_39922067,C02_38644429_39633531,C02_38971638_39922067,C02_39016714_39922067
C02	39350001	39360001	1	0.725365	318	C02_33836824_40112533	FDNIC_TV_10,FDNIC_TV_7,FDNIC_TV_8,FDNIC_TV_9	C02_38971638_39922067,C02_38644429_39633531,C02_38971638_39922067,C02_39016714_39922067
C02	39440001	39480001	4	0.72764	318	C02_33836824_40112533	FDNIC_TV_10,FDNIC_TV_7,FDNIC_TV_8,FDNIC_TV_9	C02_38971638_39922067,C02_38644429_39633531,C02_38971638_39922067,C02_39016714_39922067
C02	39840001	39850001	1	0.729213	318	C02_33836824_40112533	FDNIC_TV_10,FDNIC_TV_7,FDNIC_TV_8,FDNIC_TV_9	C02_38971638_39922067,C02_39646639_40112533,C02_38971638_39922067,C02_39016714_39922067
C02	40900001	40920001	3	0.765957
C02	41390001	41410001	3	0.728255
C02	41690001	41700001	1	0.747045
C02	42820001	42850001	4	0.735135
C02	43620001	43750001	14	0.733374	321	C02_43213653_47821672	FDNIC_TV_10,FDNIC_TV_7,FDNIC_TV_8,FDNIC_TV_9	C02_43213653_43853780,C02_43298019_47016835,C02_43213653_43853780,C02_43213653_43853780
C02	44180001	44350001	17	0.73216	321	C02_43213653_47821672	FDNIC_TV_10,FDNIC_TV_7,FDNIC_TV_8,FDNIC_TV_9	C02_44179265_45164804,C02_43298019_47016835,C02_43885138_44870744,C02_43885138_44870744
C02	44380001	44460001	8	0.72822	321	C02_43213653_47821672	FDNIC_TV_10,FDNIC_TV_7,FDNIC_TV_8,FDNIC_TV_9	C02_44179265_45164804,C02_43298019_47016835,C02_43885138_44870744,C02_43885138_44870744
C02	45370001	45440001	8	0.728615	321	C02_43213653_47821672	FDNIC_TV_10,FDNIC_TV_7,FDNIC_TV_8,FDNIC_TV_9	C02_45372424_46258978,C02_43298019_47016835,C02_45078261_46552327,C02_45372424_46232556
C02	45550001	45720001	18	0.734535	321	C02_43213653_47821672	FDNIC_TV_10,FDNIC_TV_7,FDNIC_TV_8,FDNIC_TV_9	C02_45372424_46258978,C02_43298019_47016835,C02_45078261_46552327,C02_45372424_46232556
C02	45770001	45870001	10	0.7278	321	C02_43213653_47821672	FDNIC_TV_10,FDNIC_TV_7,FDNIC_TV_8,FDNIC_TV_9	C02_45372424_46258978,C02_43298019_47016835,C02_45078261_46552327,C02_45372424_46232556
C02	46080001	46250001	18	0.737607	321	C02_43213653_47821672	FDNIC_TV_10,FDNIC_TV_7,FDNIC_TV_8,FDNIC_TV_9	C02_45372424_46258978,C02_43298019_47016835,C02_45078261_46552327,C02_45372424_46232556
C02	46280001	46310001	4	0.728693	321	C02_43213653_47821672	FDNIC_TV_7,FDNIC_TV_8	C02_43298019_47016835,C02_45078261_46552327
C02	46420001	46610001	20	0.735164	321	C02_43213653_47821672	FDNIC_TV_10,FDNIC_TV_7,FDNIC_TV_8,FDNIC_TV_9	C02_46350255_46851483,C02_43298019_47016835,C02_45078261_46552327,C02_46490925_47214541
C02	46730001	46840001	9	0.726175	321	C02_43213653_47821672	FDNIC_TV_10,FDNIC_TV_7,FDNIC_TV_8,FDNIC_TV_9	C02_46350255_46851483,C02_43298019_47016835,C02_46639900_47332734,C02_46490925_47214541
C02	47060001	47740001	69	0.77656	321	C02_43213653_47821672	FDNIC_TV_10,FDNIC_TV_8,FDNIC_TV_9	C02_47097726_47821672,C02_46639900_47332734,C02_46490925_47214541
C02	48260001	48280001	2	0.741337
C02	48380001	48480001	11	0.757308	322	C02_48333570_49212689	FDNIC_TV_10	C02_48333570_49212689
C02	48590001	48960001	38	0.781198	322	C02_48333570_49212689	FDNIC_TV_10	C02_48333570_49212689
C02	56680001	56700001	3	0.730508
C06	34120001	34210001	10	0.736453
C07	52220001	52260001	5	0.794086	531	C07_51834569_52761794	FDNIC_TV_10,FDNIC_TV_7,FDNIC_TV_8,FDNIC_TV_9	C07_51834569_52445692,C07_52147222_52449099,C07_51878356_52457556,C07_51834569_52445692
C08	32000001	32030001	4	0.785611
C08	41610001	41710001	11	0.740249
C09	17760001	17810001	5	0.730809	579	C09_17221519_18091374	FDNIC_SV_7,FDNIC_SV_8,FDNIC_SV_9,PAR_SV_10,PAR_SV_7,PAR_SV_8,PAR_SV_9,S_TEX_SV_10,S_TEX_SV_7,S_TEX_SV_8,S_TEX_SV_9,SE_TEX_SV_8,HA_TV_11,PAR_TV_4,PAR_TV_5,PAR_TV_6,PAR_TV_7,PAR_TV_9	C09_17556910_18068258,C09_17556910_17776165,C09_17222621_18068258,C09_17376275_18090446,C09_17222621_18090446,C09_17376275_18090446,C09_17568241_18075859,C09_17221519_17976617,C09_17421897_18068258,C09_17376275_18075804,C09_17421897_18068258,C09_17596499_17976617,C09_17648745_17979834,C09_17568241_17832861,C09_17376275_18075859,C09_17568241_18075804,C09_17608504_17832861,C09_17568241_17832861
C09	55520001	55640001	13	0.732344	590	C09_55483787_56189557	FDNIC_SV_9,PAR_SV_10,PAR_SV_7,PAR_SV_8,S_TEX_SV_10,S_TEX_SV_7,S_TEX_SV_8,S_TEX_SV_9,SE_TEX_SV_10,SE_TEX_SV_8,FDNIC_TV_10,FDNIC_TV_7,FDNIC_TV_8,FDNIC_TV_9,HA_TV_7,HA_TV_8,HA_TV_9,PAR_TV_5,S_TEX_TV_10	C09_55521677_56189557,C09_55550222_56189557,C09_55513527_55977268,C09_55523712_55977268,C09_55518646_56189557,C09_55540864_55812431,C09_55513527_55812431,C09_55521677_56189557,C09_55541476_55812563,C09_55541476_55812223,C09_55508113_55812223,C09_55541091_55812431,C09_55508113_55812431,C09_55508113_55812223,C09_55550011_55649708,C09_55543504_55728375,C09_55543504_55728375,C09_55513527_56017416,C09…

## Sheet: W vs SW
Chr	Region_start	Region_end	Window No,	Average Fst of region	No. of Nonredundant QTL	Nonredundant QTL Position	Trait	Trait Position
A02	7140001	7210001	8	0.683077	32	A02_7115085_12329246	FDNIC_SV_9,S_TEX_SV_10	A02_7115085_7783097,A02_7198247_7782831
A02	35490001	35620001	14	0.707823	49	A02_34949981_35939414	MU3_TEX_SV_10,MU3_TEX_SV_7,MU3_TEX_SV_8,MU3_TEX_SV_9,PAR_SV_8,S_TEX_SV_7,S_TEX_SV_8,SE_TEX_SV_10,SE_TEX_SV_7,SE_TEX_SV_8,SE_TEX_SV_9,TPA_SV_9,FDNIC_TV_11,FDNIC_TV_8,GCV_TV_11,M_TEX_TV_11,PAR_TV_5	A02_35357817_35923818,A02_34949981_35893054,A02_35192814_35920406,A02_34949981_35920406,A02_35088488_35653689,A02_35402550_35837294,A02_35429833_35835809,A02_35431219_35837294,A02_34949981_35837294,A02_35188823_35837294,A02_35240384_35837294,A02_35427189_35660529,A02_35088488_35837294,A02_35362170_35914726,A02_35188786_35923830,A02_35188786_35893054,A02_35090642_35805071
A02	35720001	35840001	13	0.753804	49	A02_34949981_35939414	MU3_TEX_SV_10,MU3_TEX_SV_11,MU3_TEX_SV_7,MU3_TEX_SV_8,MU3_TEX_SV_9,S_TEX_SV_7,S_TEX_SV_8,SE_TEX_SV_10,SE_TEX_SV_7,SE_TEX_SV_8,SE_TEX_SV_9,FDNIC_TV_11,FDNIC_TV_8,GCV_TV_11,M_TEX_TV_11,PAR_TV_5	A02_35357817_35923818,A02_35653673_35912018,A02_34949981_35893054,A02_35192814_35920406,A02_34949981_35920406,A02_35402550_35837294,A02_35429833_35835809,A02_35431219_35837294,A02_34949981_35837294,A02_35188823_35837294,A02_35240384_35837294,A02_35088488_35837294,A02_35362170_35914726,A02_35188786_35923830,A02_35188786_35893054,A02_35090642_35805071
A03	6960001	7010001	6	0.701994	57	A03_6271921_10595600	PAR_SV_8,FDNIC_TV_8,PAR_TV_11,PAR_TV_5,PAR_TV_6,PAR_TV_9	A03_6858337_8466243,A03_6271921_8328818,A03_6277044_7025765,A03_6290772_8603301,A03_6688543_7509868,A03_6882011_7441721
A03	7110001	7120001	1	0.668008	57	A03_6271921_10595600	PAR_SV_8,FDNIC_TV_8,PAR_TV_11,PAR_TV_5,PAR_TV_6,PAR_TV_9	A03_6858337_8466243,A03_6271921_8328818,A03_7038336_8036635,A03_6290772_8603301,A03_6688543_7509868,A03_6882011_7441721
A03	7220001	7290001	8	0.714266	57	A03_6271921_10595600	PAR_SV_8,TPA_SV_11,FDNIC_TV_8,FDNIC_TV_9,HA_TV_8,PAR_TV_11,PAR_TV_5,PAR_TV_6,PAR_TV_9	A03_6858337_8466243,A03_7209342_7903324,A03_6271921_8328818,A03_7165098_8315236,A03_7173451_7447548,A03_7038336_8036635,A03_6290772_8603301,A03_6688543_7509868,A03_6882011_7441721
A03	8250001	8260001	2	0.678998	57	A03_6271921_10595600	FDNIC_SV_7,FDNIC_SV_8,FDNIC_SV_9,PAR_SV_10,PAR_SV_7,PAR_SV_8,PAR_SV_9,S_TEX_SV_7,S_TEX_SV_8,S_TEX_SV_9,SE_TEX_SV_9,TPA_SV_9,FDNIC_TV_10,FDNIC_TV_7,FDNIC_TV_8,FDNIC_TV_9,PAR_TV_5,PAR_TV_6,PAR_TV_7,PAR_TV_8,PAR_TV_9,S_TEX_TV_9,W_TV_8	A03_8035745_8524486,A03_8035745_8524636,A03_8257619_8604050,A03_7537342_8469832,A03_7537342_8466243,A03_6858337_8466243,A03_7537342_8603301,A03_7619384_8530696,A03_7537342_8525945,A03_8257619_8524486,A03_7903757_8530726,A03_7903757_8552143,A03_7537342_8326056,A03_7619299_8315236,A03_6271921_8328818,A03_7165098_8315236,A03_6290772_8603301,A03_7841159_8466243,A03_7841159_8352404,A03_7808311_8352404…
A04	2700001	2710001	2	0.677549
A04	4160001	4230001	8	0.696144
A04	4420001	4490001	8	0.677834
A04	14080001	14090001	1	0.678511
A04	14120001	14130001	1	0.681098	83	A04_13868854_14453113	FDNIC_TV_10,FDNIC_TV_8	A04_14121247_14173359,A04_14121247_14453113
A06	15600001	15690001	10	0.710021
A06	28820001	28910001	10	0.675041
A07	420001	460001	5	0.681522	154	A07_160310_1280358	PAR_TV_11,PAR_TV_5	A07_240177_482054,A07_230874_707566
A09	18010001	18090001	9	0.705512
A09	19070001	19100001	4	0.676628
A09	19160001	19210001	6	0.681406
A09	31470001	31490001	3	0.760773
A09	36130001	36140001	1	0.760773
A10	23780001	23790001	2	0.669562	252	A10_20695478_25629750	FDNIC_SV_8,FDNIC_SV_9,HWR_SV_8,PAR_SV_10,PAR_SV_11,PAR_SV_7,PAR_SV_8,PAR_SV_9,S_TEX_SV_10,S_TEX_SV_8,S_TEX_SV_9,SE_TEX_SV_11,FDNIC_TV_11,HA_TV_11,PAR_TV_4,PAR_TV_5,PAR_TV_6,PAR_TV_7,PAR_TV_8,PAR_TV_9	A10_23534434_24161350,A10_23534434_24178372,A10_23770033_24095423,A10_23134482_24029784,A10_23342084_23895889,A10_21916420_24025303,A10_22558647_24545370,A10_21478429_25572465,A10_23534434_24315823,A10_23534434_23894809,A10_23534434_24178372,A10_23534434_24315823,A10_22877985_23860850,A10_23534434_23894809,A10_23329469_24161087,A10_21589651_24311629,A10_22292559_24227412,A10_22292559_24227412,A10…
C01	8640001	8680001	5	0.697574
C01	9430001	9720001	30	0.734513	265	C01_9150810_9921883	FDNIC_SV_7,FDNIC_SV_8,FDNIC_SV_9,PAR_SV_10,PAR_SV_7,PAR_SV_8,PAR_SV_9,S_TEX_SV_10,S_TEX_SV_7,S_TEX_SV_8,S_TEX_SV_9,SE_TEX_SV_10,PAR_TV_5	C01_9416791_9921883,C01_9439302_9921883,C01_9150810_9921883,C01_9408031_9767902,C01_9408031_9901272,C01_9408031_9901272,C01_9408031_9765849,C01_9428625_9767902,C01_9711000_9921883,C01_9408031_9921883,C01_9416791_9921883,C01_9439302_9767902,C01_9408031_9901272
C01	11370001	11470001	11	0.708307	266	C01_11300718_11801219	FDNIC_SV_9,PAR_SV_7,PAR_SV_8,PAR_TV_5	C01_11340213_11482158,C01_11302049_11795817,C01_11302049_11795817,C01_11302049_11467009
C01	13890001	14000001	12	0.685772	271	C01_13732782_14802921	PAR_SV_7,PAR_SV_8,PAR_SV_9	C01_13920494_14802921,C01_13920494_14802921,C01_13732782_14439404
C01	14770001	14780001	1	0.688445	271	C01_13732782_14802921	PAR_SV_10,PAR_SV_7,PAR_SV_8	C01_14207308_14802921,C01_13920494_14802921,C01_13920494_14802921
C01	17440001	17570001	14	0.701789	272	C01_15498170_17644017	FDNIC_SV_7,FDNIC_SV_8,FDNIC_SV_9,PAR_SV_10,PAR_SV_7,PAR_SV_8,PAR_SV_9,S_TEX_SV_10,S_TEX_SV_7,S_TEX_SV_8,S_TEX_SV_9,PAR_TV_5,PAR_TV_7,PAR_TV_9	C01_16890012_17623520,C01_16977564_17623520,C01_16948690_17643614,C01_15498170_17644017,C01_16855044_17641828,C01_16832535_17641828,C01_17067250_17641828,C01_16926325_17643064,C01_17290994_17623520,C01_17072297_17641828,C01_16948690_17643614,C01_16750715_17641828,C01_16759071_17457985,C01_17292452_17641828
C01	26500001	26690001	20	0.705524	277	C01_23681549_28409917	PAR_TV_5	C01_26178200_26941251
C01	26750001	29080001	234	0.732597	277	C01_23681549_28409917	FDNIC_SV_9,FDNIC_SV_9,PAR_TV_5	C01_27014672_27328182,C01_27517673_28287368,C01_26178200_26941251
C01	33510001	34680001	118	0.731139	279	C01_33571236_36057604	FDNIC_SV_9	C01_33571236_33884074
C01	34850001	35460001	62	0.753266	279	C01_33571236_36057604	FDNIC_SV_9,PAR_TV_5,PAR_TV_9	C01_35010642_35467599,C01_35042018_35428086,C01_35153974_35413598
C01	35590001	35770001	19	0.685078
C01	35860001	35870001	2	0.671445
C01	36000001	36080001	9	0.675142
C01	36150001	36160001	1	0.669963
C01	36290001	36770001	49	0.715709	280	C01_36075863_38265654	PAR_TV_5	C01_36711655_37372302
C01	37220001	37270001	6	0.709528	280	C01_36075863_38265654	FDNIC_SV_9,PAR_SV_7,PAR_SV_8,PAR_TV_5,PAR_TV_6	C01_36898615_37770883,C01_36933917_37859977,C01_37135025_37848037,C01_36711655_37372302,C01_36890929_37347812
C02	11570001	11600001	4	0.74971
C02	19620001	19630001	1	0.668606
C02	19950001	19960001	2	0.67314
C02	19990001	20130001	14	0.678838
C02	20210001	20220001	2	0.67522
C02	51560001	51600001	4	0.702998
C02	51950001	52020001	8	0.679808
C02	52620001	52650001	4	0.702497
C02	56650001	56740001	10	0.725194
C04	4910001	4920001	1	0.668654
C04	14640001	14690001	6	0.682056
C04	23850001	23890001	5	0.74196
C04	28430001	28460001	4	0.724826
C04	49200001	49260001	7	0.685541
C04	62590001	62600001	1	0.676744
C04	67780001	67810001	4	0.693034	437	C04_67002560_67823211	FDNIC_TV_8,FDNIC_TV_9	C04_67394293_67820781,C04_67396283_67809362
C05	1690001	1710001	3	0.687312
C05	3870001	3970001	11	0.786283
C06	35110001	35140001	4	0.683245
C06	35470001	35480001	1	0.681419
C06	42840001	42910001	8	0.678423	493	C06_42486261_42851889	FDNIC_TV_8	C06_42486261_42851889
C06	50290001	50350001	7	0.690456	499	C06_49956830_50595063	FDNIC_SV_7,FDNIC_SV_8,FDNIC_SV_9,PAR_SV_10,PAR_SV_11,PAR_SV_7,PAR_SV_8,PAR_SV_9,S_TEX_SV_10,S_TEX_SV_7,S_TEX_SV_8,S_TEX_SV_9,FDNIC_TV_11,M_TEX_TV_11,PAR_TV_5,PAR_TV_6,PAR_TV_9	C06_50116221_50432900,C06_50116221_50432900,C06_50041966_50442344,C06_50044061_50432900,C06_50039267_50432900,C06_50044061_50472377,C06_50044061_50432900,C06_50027178_50432900,C06_50044653_50464082,C06_50116221_50432900,C06_50044061_50435200,C06_50041966_50435200,C06_49972661_50595063,C06_50267995_50550218,C06_50020799_50363060,C06_50027178_50299892,C06_50020448_50363060
C06	50730001	50750001	3	0.688388	500	C06_50741925_50899533	FDNIC_TV_8	C06_50741925_50899533
C07	30010001	30050001	4	0.671228	508	C07_29863002_30266938	FDNIC_SV_9,PAR_SV_7,PAR_SV_8,PAR_SV_9,S_TEX_SV_10,S_TEX_SV_8,S_TEX_SV_9,PAR_TV_5,PAR_TV_6	C07_29886363_30266938,C07_29920557_30053211,C07_29863002_30062978,C07_29964785_30049072,C07_29921834_30062621,C07_29863852_30053211,C07_29886363_30048083,C07_29863002_30188112,C07_29964933_30053211
C08	3980001	4350001	38	0.693171
C08	5730001	5780001	5	0.670046	544	C08_5582928_6542744	PAR_TV_6	C08_5582928_6542744
C08	41690001	41720001	4	0.682323
C08	46730001	46740001	2	0.680337	561	C08_46158911_49495668	FDNIC_TV_7,HA_TV_3	C08_46632422_46884503,C08_46661663_46887951
C08	47320001	47350001	4	0.673425	561	C08_46158911_49495668	FDNIC_TV_10,HA_TV_7,HA_TV_8,M_TEX_TV_2,S_TEX_TV_2	C08_46910698_47412951,C08_46869979_47333964,C08_46869979_47436577,C08_47010525_47600015,C08_47116693_47679419
C08	47380001	47390001	1	0.670746	561	C08_46158911_49495668	FDNIC_TV_10,HA_TV_8,M_TEX_TV_2,S_TEX_TV_2	C08_46910698_47412951,C08_46869979_47436577,C08_47010525_47600015,C08_47116693_47679419
C09	17530001	17810001	29	0.714454	579	C09_17221519_18091374	FDNIC_SV_7,FDNIC_SV_8,FDNIC_SV_9,PAR_SV_10,PAR_SV_7,PAR_SV_8,PAR_SV_9,S_TEX_SV_10,S_TEX_SV_7,S_TEX_SV_8,S_TEX_SV_9,SE_TEX_SV_8,HA_TV_11,PAR_TV_4,PAR_TV_5,PAR_TV_6,PAR_TV_7,PAR_TV_9	C09_17556910_18068258,C09_17556910_17776165,C09_17222621_18068258,C09_17376275_18090446,C09_17222621_18090446,C09_17376275_18090446,C09_17568241_18075859,C09_17221519_17976617,C09_17421897_18068258,C09_17376275_18075804,C09_17421897_18068258,C09_17596499_17976617,C09_17648745_17979834,C09_17568241_17832861,C09_17376275_18075859,C09_17568241_18075804,C09_17608504_17832861,C09_17568241_17832861
C09	55450001	55660001	22	0.715833	590	C09_55483787_56189557	FDNIC_SV_9,PAR_SV_10,PAR_SV_7,PAR_SV_8,S_TEX_SV_10,S_TEX_SV_7,S_TEX_SV_8,S_TEX_SV_9,SE_TEX_SV_10,SE_TEX_SV_8,FDNIC_TV_10,FDNIC_TV_7,FDNIC_TV_8,FDNIC_TV_9,HA_TV_7,HA_TV_8,HA_TV_9,PAR_TV_5,S_TEX_TV_10	C09_55521677_56189557,C09_55550222_56189557,C09_55513527_55977268,C09_55523712_55977268,C09_55518646_56189557,C09_55540864_55812431,C09_55513527_55812431,C09_55521677_56189557,C09_55541476_55812563,C09_55541476_55812223,C09_55508113_55812223,C09_55541091_55812431,C09_55508113_55812431,C09_55508113_55812223,C09_55550011_55649708,C09_55543504_55728375,C09_55543504_55728375,C09_55513527_56017416,C09…
C09	55980001	56000001	3	0.674504	590	C09_55483787_56189557	FDNIC_SV_9,PAR_SV_10,S_TEX_SV_10,S_TEX_SV_9,PAR_TV_5	C09_55521677_56189557,C09_55550222_56189557,C09_55518646_56189557,C09_55521677_56189557,C09_55513527_56017416
C09	62150001	62160001	1	0.674219
C09	63570001	63700001	14	0.716306
C09	68210001	68240001	4	0.678639

## Sheet: S vs SW
Chr	Region_start	Region_end	Window No,	Average Fst of region	No. of Nonredundant QTL	Nonredundant QTL Position	Trait	Trait Position
A02	35300001	35330001	4	0.523909	49	A02_34949981_35939414	MU3_TEX_SV_7,MU3_TEX_SV_8,MU3_TEX_SV_9,PAR_SV_8,PAR_SV_9,SE_TEX_SV_7,SE_TEX_SV_8,SE_TEX_SV_9,FDNIC_TV_11,GCV_TV_11,M_TEX_TV_11,PAR_TV_5,PAR_TV_6,PAR_TV_8	A02_34949981_35893054,A02_35192814_35920406,A02_34949981_35920406,A02_35088488_35653689,A02_35074624_35476992,A02_34949981_35837294,A02_35188823_35837294,A02_35240384_35837294,A02_35088488_35837294,A02_35188786_35923830,A02_35188786_35893054,A02_35090642_35805071,A02_35086113_35457040,A02_35088488_35457040
A02	35360001	35370001	1	0.506232	49	A02_34949981_35939414	MU3_TEX_SV_10,MU3_TEX_SV_7,MU3_TEX_SV_8,MU3_TEX_SV_9,PAR_SV_8,PAR_SV_9,SE_TEX_SV_7,SE_TEX_SV_8,SE_TEX_SV_9,FDNIC_TV_11,FDNIC_TV_8,GCV_TV_11,M_TEX_TV_11,PAR_TV_5,PAR_TV_6,PAR_TV_8	A02_35357817_35923818,A02_34949981_35893054,A02_35192814_35920406,A02_34949981_35920406,A02_35088488_35653689,A02_35074624_35476992,A02_34949981_35837294,A02_35188823_35837294,A02_35240384_35837294,A02_35088488_35837294,A02_35362170_35914726,A02_35188786_35923830,A02_35188786_35893054,A02_35090642_35805071,A02_35086113_35457040,A02_35088488_35457040
A02	35480001	35620001	15	0.593415	49	A02_34949981_35939414	MU3_TEX_SV_10,MU3_TEX_SV_7,MU3_TEX_SV_8,MU3_TEX_SV_9,PAR_SV_8,S_TEX_SV_7,S_TEX_SV_8,SE_TEX_SV_10,SE_TEX_SV_7,SE_TEX_SV_8,SE_TEX_SV_9,TPA_SV_9,FDNIC_TV_11,FDNIC_TV_8,GCV_TV_11,M_TEX_TV_11,PAR_TV_5	A02_35357817_35923818,A02_34949981_35893054,A02_35192814_35920406,A02_34949981_35920406,A02_35088488_35653689,A02_35402550_35837294,A02_35429833_35835809,A02_35431219_35837294,A02_34949981_35837294,A02_35188823_35837294,A02_35240384_35837294,A02_35427189_35660529,A02_35088488_35837294,A02_35362170_35914726,A02_35188786_35923830,A02_35188786_35893054,A02_35090642_35805071
A02	35820001	35840001	3	0.530964	49	A02_34949981_35939414	MU3_TEX_SV_10,MU3_TEX_SV_11,MU3_TEX_SV_7,MU3_TEX_SV_8,MU3_TEX_SV_9,S_TEX_SV_7,S_TEX_SV_8,SE_TEX_SV_10,SE_TEX_SV_7,SE_TEX_SV_8,SE_TEX_SV_9,FDNIC_TV_11,FDNIC_TV_8,GCV_TV_11,M_TEX_TV_11	A02_35357817_35923818,A02_35653673_35912018,A02_34949981_35893054,A02_35192814_35920406,A02_34949981_35920406,A02_35402550_35837294,A02_35429833_35835809,A02_35431219_35837294,A02_34949981_35837294,A02_35188823_35837294,A02_35240384_35837294,A02_35088488_35837294,A02_35362170_35914726,A02_35188786_35923830,A02_35188786_35893054
A04	3420001	3490001	8	0.545247	76	A04_1728564_4089355	FDNIC_SV_9,FDNIC_TV_10,FDNIC_TV_8,FDNIC_TV_9,PAR_TV_5	A04_3091832_3860859,A04_2939223_3478533,A04_2817859_3478533,A04_2939223_3478533,A04_3219093_3433434
A04	5550001	5560001	1	0.509427				-
A04	21990001	22010001	3	0.511888	92	A04_21585014_22066537	FDNIC_SV_11,S_TEX_SV_11	A04_21585014_21992292,A04_21708770_21992292
A09	18590001	18640001	6	0.528193				-
A09	24560001	24570001	1	0.527568				-
A09	28250001	28270001	3	0.557021				-
A09	29690001	29750001	7	0.54556				-
A09	40830001	40860001	4	0.530833				-
A09	44320001	44350001	4	0.534629	215	A09_43045674_44362691	FDNIC_TV_8,MU3_TEX_TV_11	A09_43836294_44338979,A09_43554170_44357225
A09	44510001	44830001	33	0.570419				-
A09	45170001	45220001	6	0.537215				-
A09	45500001	45550001	6	0.531996				-
A09	45600001	45610001	2	0.506714				-
C01	14460001	14770001	31	0.535241	271	C01_13732782_14802921	PAR_SV_10,PAR_SV_7,PAR_SV_8	C01_14207308_14802921,C01_13920494_14802921,C01_13920494_14802921
C01	53970001	54010001	5	0.511968				-
C02	16590001	16650001	7	0.543439	310	C02_15725719_18311296	FDNIC_TV_7,FDNIC_TV_8	C02_15725719_17260172,C02_16413603_16680059
C02	32180001	32260001	9	0.541377				-
C02	32420001	32450001	2	0.507664				-
C02	32500001	32510001	2	0.505637				-
C02	33780001	34850001	107	0.573024	318	C02_33836824_40112533	FDNIC_TV_10,FDNIC_TV_10,FDNIC_TV_8,FDNIC_TV_8,PAR_TV_5	C02_33836824_34226931,C02_34245891_34842306,C02_33836824_34327400,C02_34394143_34842306,C02_34142038_34505296
C02	35160001	36000001	85	0.591138	318	C02_33836824_40112533	FDNIC_TV_10,FDNIC_TV_10,FDNIC_TV_8	C02_35336667_35892426,C02_35931047_36607430,C02_35462323_36362297
C02	36040001	36050001	2	0.507232	318	C02_33836824_40112533	FDNIC_TV_10,FDNIC_TV_8	C02_35931047_36607430,C02_35462323_36362297
C02	36200001	37820001	163	0.578216	318	C02_33836824_40112533	FDNIC_TV_10,FDNIC_TV_10,FDNIC_TV_10,FDNIC_TV_8,FDNIC_TV_8,FDNIC_TV_8,FDNIC_TV_9	C02_35931047_36607430,C02_36708468_37592587,C02_37683431_38461800,C02_35462323_36362297,C02_36489817_37268616,C02_37418890_37920107,C02_37550532_38461800
C02	37860001	37990001	13	0.522403	318	C02_33836824_40112533	FDNIC_TV_10,FDNIC_TV_7,FDNIC_TV_8,FDNIC_TV_8,FDNIC_TV_9	C02_37683431_38461800,C02_37914972_38627456,C02_37418890_37920107,C02_37952661_38873993,C02_37550532_38461800
C02	38410001	38510001	10	0.507441	318	C02_33836824_40112533	FDNIC_TV_10,FDNIC_TV_10,FDNIC_TV_7,FDNIC_TV_8,FDNIC_TV_9	C02_37683431_38461800,C02_38482428_38873993,C02_37914972_38627456,C02_37952661_38873993,C02_37550532_38461800
C02	38590001	38600001	1	0.504471	318	C02_33836824_40112533	FDNIC_TV_10,FDNIC_TV_7,FDNIC_TV_8	C02_38482428_38873993,C02_37914972_38627456,C02_37952661_38873993
C02	39020001	39030001	1	0.505215	318	C02_33836824_40112533	FDNIC_TV_10,FDNIC_TV_7,FDNIC_TV_8,FDNIC_TV_9	C02_38971638_39922067,C02_38644429_39633531,C02_38971638_39922067,C02_39016714_39922067
C02	39190001	39240001	6	0.507775	318	C02_33836824_40112533	FDNIC_TV_10,FDNIC_TV_7,FDNIC_TV_8,FDNIC_TV_9	C02_38971638_39922067,C02_38644429_39633531,C02_38971638_39922067,C02_39016714_39922067
C02	40900001	40920001	3	0.531761				-
C02	41690001	41700001	1	0.515507				-
C02	41830001	41870001	5	0.507663				-
C02	42060001	42090001	4	0.508702				-
C02	42840001	42850001	2	0.520985				-
C02	43620001	43720001	10	0.506307	321	C02_43213653_47821672	FDNIC_TV_10,FDNIC_TV_7,FDNIC_TV_8,FDNIC_TV_9	C02_43213653_43853780,C02_43298019_47016835,C02_43213653_43853780,C02_43213653_43853780
C02	44210001	44220001	2	0.504412	321	C02_43213653_47821672	FDNIC_TV_10,FDNIC_TV_7,FDNIC_TV_8,FDNIC_TV_9	C02_44179265_45164804,C02_43298019_47016835,C02_43885138_44870744,C02_43885138_44870744
C02	44250001	44270001	3	0.505057	321	C02_43213653_47821672	FDNIC_TV_10,FDNIC_TV_7,FDNIC_TV_8,FDNIC_TV_9	C02_44179265_45164804,C02_43298019_47016835,C02_43885138_44870744,C02_43885138_44870744
C02	44320001	44350001	4	0.506431	321	C02_43213653_47821672	FDNIC_TV_10,FDNIC_TV_7,FDNIC_TV_8,FDNIC_TV_9	C02_44179265_45164804,C02_43298019_47016835,C02_43885138_44870744,C02_43885138_44870744
C02	45600001	45720001	13	0.508098	321	C02_43213653_47821672	FDNIC_TV_10,FDNIC_TV_7,FDNIC_TV_8,FDNIC_TV_9	C02_45372424_46258978,C02_43298019_47016835,C02_45078261_46552327,C02_45372424_46232556
C02	46100001	46200001	11	0.510075	321	C02_43213653_47821672	FDNIC_TV_10,FDNIC_TV_7,FDNIC_TV_8,FDNIC_TV_9	C02_45372424_46258978,C02_43298019_47016835,C02_45078261_46552327,C02_45372424_46232556
C02	46490001	46500001	1	0.504386	321	C02_43213653_47821672	FDNIC_TV_10,FDNIC_TV_7,FDNIC_TV_8,FDNIC_TV_9	C02_46350255_46851483,C02_43298019_47016835,C02_45078261_46552327,C02_46490925_47214541
C02	46550001	46610001	7	0.507186	321	C02_43213653_47821672	FDNIC_TV_10,FDNIC_TV_7,FDNIC_TV_8,FDNIC_TV_9	C02_46350255_46851483,C02_43298019_47016835,C02_45078261_46552327,C02_46490925_47214541
C02	63750001	63860001	12	0.547321				-
C02	64090001	64310001	22	0.59345	337	C02_64244023_65165294	PAR_SV_7,PAR_SV_8,S_TEX_SV_8,FDNIC_TV_10,FDNIC_TV_8,FDNIC_TV_9,PAR_TV_5	C02_64281083_64805035,C02_64247198_64315624,C02_64247198_64775941,C02_64244055_64315856,C02_64244055_64315856,C02_64245966_64295791,C02_64246693_64777104
C02	64670001	65190001	53	0.711032	337	C02_64244023_65165294	FDNIC_SV_9,PAR_SV_7,PAR_SV_8,S_TEX_SV_8,FDNIC_TV_10,FDNIC_TV_8,FDNIC_TV_9,PAR_TV_5,PAR_TV_5	C02_64468267_65165294,C02_64281083_64805035,C02_64775940_64847206,C02_64247198_64775941,C02_64771407_65108548,C02_64480164_65108548,C02_64771407_65108548,C02_64246693_64777104,C02_64789389_65025949
C04	3280001	3350001	8	0.522998				-
C04	49190001	49260001	8	0.512904				-
C04	67850001	67920001	8	0.517337				-
C04	68200001	68220001	3	0.512542				-
C04	68390001	68430001	5	0.514098				-
C06	8740001	8750001	1	0.517782	472	C06_7497521_9450082	FDNIC_TV_10,FDNIC_TV_7,FDNIC_TV_8	C06_8617384_8855340,C06_8623640_9132638,C06_8737612_9396018
C06	8840001	8850001	1	0.505282	472	C06_7497521_9450082	FDNIC_TV_10,FDNIC_TV_7,FDNIC_TV_8	C06_8617384_8855340,C06_8623640_9132638,C06_8737612_9396018
C06	9280001	9370001	10	0.571609	472	C06_7497521_9450082	FDNIC_TV_8,PAR_TV_5	C06_8737612_9396018,C06_9352775_9450082
C06	35120001	35130001	2	0.51283				-
C06	35530001	35610001	9	0.537541				-
C06	35770001	35780001	2	0.52778				-
C06	36520001	36540001	3	0.541271				-
C06	40040001	40390001	36	0.587356				-
C06	42410001	42470001	7	0.523494				-
C06	42570001	42650001	9	0.531763	493	C06_42486261_42851889	FDNIC_TV_8,FDNIC_TV_9	C06_42486261_42851889,C06_42514807_42675496
C06	42760001	42930001	18	0.512828	493	C06_42486261_42851889	FDNIC_TV_8	C06_42486261_42851889
C06	43350001	43430001	7	0.517552	495	C06_43397345_43458064	FDNIC_TV_10,FDNIC_TV_8,FDNIC_TV_9	C06_43397359_43457221,C06_43397345_43458064,C06_43397359_43457221
C06	48630001	48770001	15	0.55035	498	C06_48634480_49722243	FDNIC_TV_8	C06_48634480_49397123
C06	49040001	49110001	8	0.561125	498	C06_48634480_49722243	FDNIC_SV_9,PAR_SV_10,FDNIC_TV_8,FDNIC_TV_9	C06_48788296_49402370,C06_49101563_49137785,C06_48634480_49397123,C06_49100139_49137785
C06	49310001	49390001	9	0.519545	498	C06_48634480_49722243	FDNIC_SV_9,FDNIC_TV_8	C06_48788296_49402370,C06_48634480_49397123
C06	49450001	49460001	1	0.50943	498	C06_48634480_49722243	FDNIC_TV_7,M_TEX_TV_11	C06_49395321_49722243,C06_49435841_49586348
C06	50740001	50770001	4	0.511112	500	C06_50741925_50899533	FDNIC_TV_8	C06_50741925_50899533
C06	52080001	52100001	3	0.521933				-
C07	8430001	8810001	39	0.574625				-
C07	46360001	46380001	3	0.511956	521	C07_46351337_46464753	FDNIC_SV_9	C07_46351337_46464753
C07	50580001	50610001	4	0.522127				-
C07	50960001	50970001	1	0.514569				-
C07	51950001	51970001	3	0.510924	531	C07_51834569_52761794	FDNIC_TV_10,FDNIC_TV_8,FDNIC_TV_9	C07_51834569_52445692,C07_51878356_52457556,C07_51834569_52445692
C07	52210001	52330001	13	0.572534	531	C07_51834569_52761794	FDNIC_TV_10,FDNIC_TV_7,FDNIC_TV_8,FDNIC_TV_9	C07_51834569_52445692,C07_52147222_52449099,C07_51878356_52457556,C07_51834569_52445692
C08	45380001	45400001	3	0.512943				-
C09	63570001	63690001	13	0.544979				-
